# Supplementary material for: Establishment and Application of a Prognostic Risk Score Model Based on Characteristics of Different Immunophenotypes for Lung Adenocarcinoma
Source: Front Genet. 2022 Apr 25;13:850101. doi: 10.3389/fgene.2022.850101 (PMC9081571; doi:10.3389/fgene.2022.850101)
Supplement: Supplementary file 12 [file DataSheet2.xlsx]

## Sheet: Supplemetary Table 1
Supplemetary Table 1 The distribution of clinicopathological variables in each immunophenotype of the training Set
Clinical Parameters	Immune Phenotype(n,%)			p value
	Immunity_H	Immunity_M	Immunity_L
Sex(n=456)
Female	158(59.62%)	39(50.65%)	52(45.22%)	0.0265*
Male	107(40.38%)	38(49.35%)	62(54.78%)
Age(n=447)
≤60y	176(68.48%)	56(72.73%)	66(58.41%)	0.0772
＞60y	81(31.52%)	21(27.27%)	47(41.59%)
T (n=454)
T1	104(43.15%)	31(48.44%)	20(21.28%)	0.000***
T2	137(56.85%)	33(51.56%)	74(78.72%)
T3	15(6.22%)	10(15.63%)	12(12.77%)
T4	9(3.73%)	1(1.56%)	8(8.51%)
Lymph node(n=446)
Negative	171(66.28%)	50(67.57%)	74(64.91%)	0.9295
Positive	87(33.72%)	24(32.43%)	40(35.09%)
Metastasis(n=330)
Negative	179(95.21%)	47(90.38%)	81(90.00%)	0.201
Positive	9(4.79%)	5(9.62%)	9(10.00%)
Pathological Stage(n=456)
I	151(70.23%)	41(75.93%)	54(67.07%)	0.1143
II	64(29.77%)	13(24.07%)	27(32.93%)
III	35(16.28%)	16(29.63%)	23(28.05%)
IV	9(4.19%)	6(11.11%)	9(10.98%)
TMB (n=446)
	6.541±7.693	12.392±8.637	10.710±11.030	0.000***
MSI (n=446)
	0.314±0.028	0.316±0.022	0.317±0.019	0.087
IPS (n=456)
	7.419±1.790	6.740±2.455	6.000±2.153	0.000***
PRS (n=456)
	0.553±0.389	0.915±0.625	0.787±0.538	0.000***

## Sheet: Supplemetary Table 2
Supplemetary Table 2 The mRNA sequencing data of the PRS genes and overall survival data of patients in the training set
id	Overall Survival Time (years)	Overall Survival state(1:dead; 0:alive)	TLR8	FGF2	F12	ST6GALNAC3	PTPRH	EXO1	FRMD3	E2F7	ABHD6	STK32A	COL4A3	PLEK2	LIFR	CYS1	RiskScore	PRS subgroups
TCGA-44-2656	3.91507	0	6.20733	1.5351	1.15391	1.24353	9.98412	2.74476	1.95692	1.19875	2.763	3.05967	4.81419	2.75857	37.4602	0.721013	-0.513692	Low-Risk
TCGA-44-6774	1.80274	0	1.90537	1.5745	1.56294	1.65754	1.02076	1.52283	1.36026	1.22601	2.3341	1.45438	0.873182	2.63205	47.3907	3.57921	-0.251999	Low-Risk
TCGA-44-3918	2.83836	0	11.6859	1.5375	1.48767	1.37185	3.5138	2.42186	1.6392	1.2677	2.89567	2.77207	1.81511	4.16746	11.2692	1.26867	-0.155922	Low-Risk
TCGA-55-8206	2.43288	0	5.12861	1.42825	1.23879	1.11567	0.467884	0.896296	1.70325	1.10477	2.52174	8.79512	6.28122	10.4203	6.88637	2.11321	-0.14999	Low-Risk
TCGA-44-5645	2.33425	0	2.5635	2.10926	1.08588	1.13788	1.34034	0.989121	1.76405	1.3879	3.23634	6.96547	4.09669	8.5007	15.5034	1.32522	-0.144474	Low-Risk
TCGA-86-A4P8	2.20548	0	4.60405	2.44843	1.28049	1.41047	0.463094	0.739813	2.10162	1.10918	3.95866	1.37559	8.54827	0.0207376	11.2844	2.67683	-0.142859	Low-Risk
TCGA-55-A4DG	1.66575	0	1.46725	1.22732	1.91312	0.982151	5.66611	1.32661	1.24728	1.08207	2.11893	3.7212	19.098	6.57847	12.7379	1.0155	-0.136905	Low-Risk
TCGA-49-AARR	13.6767	0	1.65536	1.79615	1.47369	1.31819	0.555543	0.797396	1.58763	1.41074	6.29797	1.21437	2.86897	1.78784	3.57181	2.03187	-0.131945	Low-Risk
TCGA-99-7458	2.04658	0	2.78234	1.51377	1.58003	1.12948	2.07265	1.43264	1.92682	1.14052	2.73512	12.1101	3.77784	3.89326	4.63669	2.66921	-0.116174	Low-Risk
TCGA-55-7911	1.47123	0	1.99704	1.10036	1.94419	1.04336	0.620662	3.05818	1.30594	1.28202	1.98722	9.93416	5.64172	-0.113657	6.87093	1.37524	-0.0891054	Low-Risk
TCGA-97-7553	5.12329	0	10.0907	1.97734	1.18504	1.15003	1.27629	1.99222	1.65361	1.48572	3.70458	1.348	2.07493	4.19618	5.68912	1.77489	-0.0805668	Low-Risk
TCGA-97-A4M2	1.70959	0	6.60777	1.52591	1.59714	1.22172	1.0662	0.928577	1.76834	1.16116	3.03742	1.27324	4.90702	0.580551	6.48523	2.50122	-0.0172664	Low-Risk
TCGA-44-6147	2.31507	0	3.566	3.35372	1.13695	1.63915	1.53611	1.93047	1.92068	1.42274	3.8774	2.54496	7.29549	2.27257	20.445	2.01398	-0.0139316	Low-Risk
TCGA-55-8621	1.41096	0	5.57513	1.65427	1.92392	1.50394	1.40381	1.28342	1.83516	1.19535	4.30857	2.38425	4.03585	2.002	7.62966	3.53742	-0.00729193	Low-Risk
TCGA-L4-A4E6	1.19178	0	3.67201	1.82176	1.34984	1.27084	0.648749	0.799793	1.47342	1.0951	3.67379	1.4083	8.40656	0.868918	4.24864	2.54183	-0.00250662	Low-Risk
TCGA-55-7727	0.326027	0	2.01438	1.35535	1.39029	1.12306	4.83855	3.20782	1.37852	1.38216	2.18523	5.9039	3.20741	4.4243	19.6585	0.725961	0.00213791	Low-Risk
TCGA-62-8395	3.33151	0	1.26823	1.14938	3.5768	1.17534	0.446934	0.992139	1.20415	1.15535	2.494	10.9549	4.5705	3.86542	7.4054	3.24853	0.00434895	Low-Risk
TCGA-86-A456	2.45479	0	1.50831	1.32675	2.9715	1.0695	1.57271	1.06859	1.35502	1.06251	2.97072	2.94265	11.7707	2.84544	4.62678	1.10123	0.0179901	Low-Risk
TCGA-NJ-A7XG	1.69041	0	0.792578	0.964928	2.46446	0.938025	2.14258	0.942186	1.11853	1.0307	1.73727	9.96053	5.40759	2.24561	2.311	1.34611	0.0282454	Low-Risk
TCGA-55-7573	1.33425	0	1.58635	1.417	2.2571	1.10251	0.514164	0.873486	1.36944	1.1081	2.79084	8.17437	5.84901	8.80082	5.93903	2.16439	0.0350265	Low-Risk
TCGA-55-8512	1.66301	1	1.24399	1.40687	1.68411	1.11369	1.88999	0.72082	1.47159	1.31743	4.88955	0.896706	1.32332	1.19797	2.92293	1.40763	0.0426579	Low-Risk
TCGA-38-4626	10.0658	0	2.63728	1.82876	1.10768	1.58424	0.84289	0.949014	1.48839	1.09836	4.64295	1.67822	1.69345	0.469461	3.72688	0.730559	0.0443117	Low-Risk
TCGA-73-4675	2.52603	1	1.32362	1.05157	3.76427	0.999875	2.73235	1.23042	1.23432	1.05964	2.03743	13.9757	0.569107	3.03448	0.820772	1.4468	0.0553063	Low-Risk
TCGA-55-A57B	1.49589	0	1.41122	1.29921	1.75681	1.10253	0.477164	1.48212	1.31951	1.20068	3.30623	3.46092	13.6232	8.9871	3.53281	2.21213	0.0620149	Low-Risk
TCGA-78-7539	2.16712	0	2.6418	1.05153	1.04979	0.9982	2.68385	0.990514	1.46258	1.06241	1.54124	5.5044	3.5815	1.11891	6.24959	0.988777	0.0658145	Low-Risk
TCGA-97-A4M0	1.7863	0	2.31276	1.00909	1.67191	0.97432	1.89311	1.17459	1.54309	1.12505	1.48688	5.12116	16.5931	4.70529	2.91378	2.45804	0.0661923	Low-Risk
TCGA-55-7725	1.21096	0	3.05621	1.43815	1.03937	1.21285	0.997872	1.22917	1.56572	1.18601	2.19523	7.97974	7.19861	4.0136	4.56454	3.30876	0.0672685	Low-Risk
TCGA-93-A4JP	1.58356	0	3.29941	2.86372	1.47692	1.74137	2.36003	2.41459	3.07693	1.33474	5.26807	1.09773	6.64896	2.21353	14.0984	3.0036	0.0697167	Low-Risk
TCGA-O1-A52J	4.92603	1	2.05557	1.11481	1.57713	1.0007	1.05595	1.21521	1.09821	1.11067	2.04637	3.54831	11.4056	5.09224	4.63525	1.44193	0.0707672	Low-Risk
TCGA-05-4424	2.50137	0	3.39775	1.31307	1.41327	2.54963	1.20714	2.3217	1.56025	1.36451	3.31292	1.78002	1.25252	2.29564	32.671	1.67027	0.0761549	Low-Risk
TCGA-67-4679	1.2274	0	2.06693	1.25389	1.02817	1.09257	0.46965	1.07668	1.39945	1.12339	1.89842	7.53861	6.22541	4.71827	5.359	2.87829	0.0838052	Low-Risk
TCGA-55-7570	2.25753	0	0.999911	1.16613	2.19322	1.08244	1.74112	6.36968	1.13367	2.38414	7.93315	0.738194	0.653915	6.99382	-0.041702	0.679806	0.0998131	Low-Risk
TCGA-73-4662	6.89041	0	2.76363	1.20443	1.15493	1.09763	2.59933	1.3734	1.66877	1.16867	2.19621	5.50871	5.31976	0.680584	4.5146	2.68992	0.114812	Low-Risk
TCGA-86-6851	0.490411	0	4.86402	1.11725	1.2307	1.06233	1.26101	1.53977	1.38583	1.50292	2.01608	2.77392	5.96557	2.91936	4.7712	0.774281	0.119179	Low-Risk
TCGA-64-5778	3.57534	0	1.78853	1.11286	1.09915	1.02781	1.95326	1.3998	1.2127	1.07783	2.68788	4.76364	2.28682	4.10123	2.95984	1.02093	0.11957	Low-Risk
TCGA-97-8552	1.71507	0	2.44606	1.32245	1.71942	1.15905	1.72052	0.805462	1.37232	1.20465	3.56915	2.6677	3.61634	2.54454	4.25679	2.86764	0.128075	Low-Risk
TCGA-62-A46Y	1.13425	1	2.60679	1.11268	1.66335	1.03683	1.10963	1.52438	1.20074	1.23997	2.53169	5.59285	1.9834	4.36747	2.63033	0.902377	0.133208	Low-Risk
TCGA-67-6217	1.15616	0	1.76787	1.28205	1.7892	1.1472	1.37444	0.829886	1.31144	1.09844	1.85802	3.5907	7.76029	4.80679	9.20726	1.10821	0.137443	Low-Risk
TCGA-53-7626	2.54521	1	2.52563	1.93815	1.18265	1.33993	1.35969	1.69858	1.71728	1.30781	3.13981	2.49195	2.7623	2.78524	12.7539	1.89512	0.1432	Low-Risk
TCGA-69-A59K	1.61918	0	1.90332	1.10862	4.79987	1.2717	1.91581	2.32903	1.26436	1.2639	3.59208	3.87933	4.4341	7.53201	11.2845	0.737326	0.150784	Low-Risk
TCGA-MP-A5C7	6.1589	0	0.851156	1.04993	1.65482	1.01027	0.579694	1.48765	1.17813	1.17043	1.29042	2.50784	1.42515	0.758927	15.7462	0.702655	0.154374	Low-Risk
TCGA-93-A4JO	0.090411	1	2.28997	1.27644	1.62033	1.12266	1.20506	1.4147	1.31807	1.17715	2.50948	4.02239	6.65382	4.56272	3.13455	1.23669	0.162771	Low-Risk
TCGA-44-8117	1.05479	0	1.42413	1.0278	1.11293	0.992228	1.16711	1.91981	1.20314	1.27788	1.37867	3.39723	9.58269	0.399882	6.26607	1.47448	0.163133	Low-Risk
TCGA-91-6828	0.884932	0	4.49383	1.17661	1.06972	1.83699	1.69254	1.96519	1.58368	1.34528	3.16736	1.76819	1.63043	1.4433	12.4121	1.09626	0.164611	Low-Risk
TCGA-86-8669	2.56986	0	1.65307	1.10091	1.2165	1.39606	0.467005	1.18685	1.34369	1.22666	2.33787	3.84103	0.832564	1.05688	9.32275	0.809404	0.174035	Low-Risk
TCGA-55-8514	1.42466	0	1.16207	1.0282	1.25253	1.00271	3.4167	0.913736	1.20293	1.01345	2.5507	2.03043	2.48891	0.32041	3.91258	0.90919	0.177768	Low-Risk
TCGA-91-7771	1.34795	0	2.88635	1.63062	1.16715	1.14196	3.89629	1.12706	1.9149	1.17657	3.02669	4.04803	0.891037	3.09271	4.0179	0.902739	0.179708	Low-Risk
TCGA-64-1680	3.08493	0	0.910689	1.02469	1.49045	1.03148	2.1087	1.11049	1.12366	1.05847	2.13354	5.85716	0.985885	1.33062	2.17332	0.707049	0.18346	Low-Risk
TCGA-44-2659	3.74521	0	1.91041	1.33277	1.14471	1.15784	0.709302	1.122	1.90552	1.21785	2.304	4.74579	6.31652	3.41088	7.72958	4.12509	0.189948	Low-Risk
TCGA-44-8120	0.712329	0	1.70623	1.24354	1.97683	1.18483	0.535822	1.16995	1.22305	1.09826	2.32108	3.81617	9.80591	4.4278	1.8996	1.40806	0.194367	Low-Risk
TCGA-78-8655	6.46575	0	2.16656	1.03246	1.21048	1.0097	1.88043	1.41031	1.29989	1.16003	2.00884	6.03574	1.37045	3.35517	2.31306	1.24052	0.196358	Low-Risk
TCGA-55-6543	1.19178	0	2.04266	1.17901	1.81583	1.00871	0.97453	0.805489	1.22797	1.65186	3.20921	3.99535	1.83854	5.65544	2.70363	1.08339	0.200775	Low-Risk
TCGA-78-7163	19.8575	0	0.749965	0.922251	1.34606	0.936412	4.70844	0.711336	1.11319	1.06025	2.19999	4.69096	1.32847	4.27725	4.5523	0.627946	0.205045	Low-Risk
TCGA-44-6777	2.70411	1	6.82413	1.39358	2.47758	1.14904	1.60063	1.39899	1.90672	1.14669	2.52056	1.9345	0.997796	7.33605	7.33904	1.75123	0.20713	Low-Risk
TCGA-55-8097	1.30411	0	1.22506	1.32359	1.04194	1.08548	1.30666	0.81321	1.40839	1.08177	2.07161	4.13409	10.7094	2.38061	2.70129	3.76259	0.208131	Low-Risk
TCGA-05-4427	2.16712	0	2.5287	1.10305	1.34474	1.0702	5.64448	2.84141	1.5064	1.95844	2.93269	7.68417	2.81668	3.97608	3.12054	0.637732	0.211448	Low-Risk
TCGA-NJ-A4YF	5.92055	0	1.06385	0.961671	1.83644	1.07524	0.554871	2.28704	1.07698	1.04044	3.39217	1.35032	0.533834	1.51918	1.492	0.553706	0.214509	Low-Risk
TCGA-44-2661	3.17534	0	4.11196	1.39862	1.74499	1.08561	0.685051	1.00156	1.3234	1.15368	3.15233	3.74398	1.63627	7.91438	1.53178	2.56046	0.21599	Low-Risk
TCGA-J2-A4AG	2.70685	0	1.68516	1.65281	1.20286	1.15315	5.98463	1.08451	1.29137	1.13413	2.40455	6.17918	1.77643	1.03859	4.81564	1.22893	0.217706	Low-Risk
TCGA-75-6206	7.09589	0	2.43684	1.22994	2.00806	1.02043	0.549346	0.812959	1.31924	1.04696	1.90696	3.42701	4.29636	0.918135	0.919139	0.95556	0.217722	Low-Risk
TCGA-67-6215	0.476712	0	1.62521	0.973893	1.85278	0.992728	2.27632	2.14357	1.1632	1.19539	2.37061	6.02617	1.01434	4.67975	3.84232	1.27249	0.217767	Low-Risk
TCGA-86-8073	2.0274	0	1.5366	1.2498	1.95564	1.30437	1.66021	1.49853	1.52836	1.39594	2.17541	1.15346	8.12591	1.82508	12.6381	1.27389	0.220025	Low-Risk
TCGA-55-7574	2.72603	1	1.83776	1.41229	1.3982	1.32776	0.934772	1.23911	1.4902	1.1594	2.61297	3.4969	4.09051	3.72327	6.61019	1.45874	0.221812	Low-Risk
TCGA-97-7937	1.54521	0	1.04783	1.02406	1.87054	0.954073	4.96736	1.87345	1.12479	1.63686	1.98754	4.49651	5.70743	1.86309	8.5111	0.93715	0.226424	Low-Risk
TCGA-44-A47B	0.786301	0	1.28335	1.00443	1.44068	1.09186	8.32594	1.09638	1.32033	1.09419	2.58303	5.86835	0.890793	2.45254	4.20862	0.911854	0.227551	Low-Risk
TCGA-97-8174	0.449315	1	2.15537	1.50517	1.1868	1.20417	0.498944	0.853028	1.53001	1.09041	1.99604	2.23575	1.30265	0.920878	9.04801	1.38413	0.231948	Low-Risk
TCGA-78-8640	19.3479	0	1.73327	1.1112	4.13644	0.993221	4.51375	5.17101	1.21427	1.3883	2.51969	8.95591	1.00521	2.95594	7.87817	0.709252	0.232735	Low-Risk
TCGA-80-5611	7.10959	0	2.86496	1.02103	1.39088	1.10847	1.86908	3.58289	1.20421	2.44288	5.8366	1.37662	0.591296	12.1503	2.77274	0.70483	0.232852	Low-Risk
TCGA-44-3919	2.81096	1	2.55074	1.27744	1.31788	1.15527	2.37164	1.58374	1.48742	1.58944	2.82884	6.35323	1.91251	7.9959	4.39462	1.27234	0.238428	Low-Risk
TCGA-NJ-A4YQ	3.92329	0	3.18323	1.07716	4.01377	1.04261	1.42361	2.89149	1.26758	2.15269	4.26541	1.70317	4.12466	0.98502	1.79574	0.884571	0.238814	Low-Risk
TCGA-86-8076	2.72055	0	2.57574	1.27365	2.27354	1.17091	1.02703	0.943027	1.35002	1.12064	3.05777	2.96588	1.18076	3.21623	1.29337	1.0557	0.240299	Low-Risk
TCGA-99-8025	2.90411	0	0.966728	1.05624	1.30583	1.10323	1.6406	1.56147	1.25116	1.26101	2.97014	3.99004	4.84983	1.5444	0.633013	2.80739	0.243084	Low-Risk
TCGA-38-7271	2.19178	1	2.41773	1.91859	1.38241	1.37335	1.17235	1.40329	1.67557	1.09445	3.07813	1.22231	1.323	1.13401	8.91434	1.71125	0.252351	Low-Risk
TCGA-55-7994	1.65205	0	5.6173	1.00107	5.13665	1.01638	4.05726	2.62644	1.20188	1.61693	3.54443	4.46118	2.87972	7.08556	0.132039	0.586415	0.261544	Low-Risk
TCGA-50-5942	5.06027	0	1.36029	1.39409	1.26727	1.07597	0.463474	0.738129	1.46627	1.11485	1.89613	9.78927	4.07035	3.21746	4.41892	7.29132	0.262227	Low-Risk
TCGA-J2-8194	1.98356	0	1.9131	1.17693	1.95239	1.1369	0.581382	0.840751	1.30176	1.09232	2.6831	2.08031	1.25308	3.61957	3.27634	0.763048	0.263191	Low-Risk
TCGA-73-4659	1.94795	1	1.52861	1.18111	4.88737	1.35107	0.698058	2.40142	1.21633	1.22545	4.40658	1.79528	0.967873	1.35628	3.93197	1.05469	0.26969	Low-Risk
TCGA-97-A4M5	1.73699	0	2.58464	1.44009	1.38306	1.23053	3.36533	1.3325	1.67934	1.16758	2.92206	2.41088	3.20006	2.19301	4.42057	2.01142	0.270989	Low-Risk
TCGA-86-8671	2.29863	0	4.58976	1.58895	2.29621	1.20628	2.08168	1.14989	1.75541	1.267	2.96185	2.91863	2.01786	2.46648	3.58763	2.85996	0.272609	Low-Risk
TCGA-62-A46V	6.02466	0	1.07637	1.0677	3.48905	0.988595	0.608087	2.0143	1.13661	1.21038	2.65973	17.2314	15.3393	12.1393	1.113	14.8209	0.276265	Low-Risk
TCGA-91-6849	0.0958904	0	2.14177	1.44415	1.70455	1.13119	1.04658	0.84263	1.23534	1.05543	2.02155	3.57534	2.32642	2.4722	2.72084	0.673675	0.278333	Low-Risk
TCGA-62-A472	2.49315	0	2.21811	1.02575	4.1933	0.997023	2.47962	2.67134	1.12008	1.19793	2.16882	5.69792	5.17365	6.23606	4.56838	0.76143	0.280984	Low-Risk
TCGA-73-4677	0.10411	1	1.14596	1.11936	1.38415	1.25467	0.842053	0.979528	1.25869	1.02026	2.80162	2.46837	0.719056	3.23126	2.89029	0.84836	0.283961	Low-Risk
TCGA-97-A4LX	1.68219	0	4.83935	1.24595	1.92045	1.10093	1.06753	2.01051	1.67451	1.41897	2.3421	3.38883	3.80169	5.17801	1.39363	1.28531	0.283997	Low-Risk
TCGA-J2-A4AE	2.95616	0	1.26299	1.41306	1.37473	1.15102	0.990653	1.23404	1.44489	1.65789	2.70356	3.09574	5.16747	3.59393	4.58674	1.05124	0.284211	Low-Risk
TCGA-50-8457	3.08219	0	1.8917	1.56244	1.16027	1.13811	1.38168	0.840501	1.69051	1.03689	1.92245	4.68185	2.7537	1.33126	3.91027	2.53252	0.286817	Low-Risk
TCGA-99-8028	3.06301	0	3.7937	1.58081	3.29046	1.16955	1.37869	1.13347	1.47585	1.16768	3.10219	3.25687	3.0105	3.72769	1.33018	2.18063	0.288414	Low-Risk
TCGA-69-7760	0.553425	0	0.963777	1.04677	1.3816	0.93132	0.93341	2.86535	1.14256	1.90122	2.60506	4.63878	1.98451	2.43975	3.74874	0.888262	0.290514	Low-Risk
TCGA-05-4396	0.830137	1	1.06126	1.02382	1.16523	1.11908	4.81523	1.34728	1.38847	1.31494	3.28038	1.91171	1.8067	3.25569	2.63159	0.694226	0.292866	Low-Risk
TCGA-50-8460	2.27123	0	1.32986	1.10084	1.41228	1.10584	0.593368	1.22989	1.32404	1.09048	2.01949	8.02146	1.81764	6.11349	1.45205	3.03455	0.293375	Low-Risk
TCGA-05-4405	1.67123	0	1.52381	1.24218	2.03072	1.0536	3.67685	1.53424	1.30336	1.12558	2.67825	3.30497	3.7982	5.03071	4.9869	2.00099	0.294714	Low-Risk
TCGA-67-3774	1.05479	0	2.06677	1.47265	1.41645	1.12999	1.74722	1.06965	1.31609	1.22685	2.81692	2.5612	1.49468	2.84181	2.82211	1.50504	0.297229	Low-Risk
TCGA-55-A48X	1.88767	0	1.39112	1.36093	1.47947	1.12209	1.20799	1.70333	1.30428	1.40225	1.98911	3.90179	7.64402	2.74185	3.02016	1.19367	0.297567	Low-Risk
TCGA-86-A4P7	1.13699	0	1.78823	1.65403	2.00689	1.29583	6.31279	1.70141	1.56352	1.23004	3.17488	2.60214	4.87275	0.347161	6.91356	2.19454	0.298992	Low-Risk
TCGA-91-8496	1.38356	0	4.08375	1.22411	1.51166	1.44452	0.759881	0.818335	1.31836	1.02463	2.58671	2.3454	2.48604	3.2914	2.67913	2.43654	0.307104	Low-Risk
TCGA-55-6985	3.37808	0	3.00661	1.34892	2.16037	1.06586	4.33276	1.73472	1.30856	1.36569	3.16232	2.52563	1.43456	2.73234	2.78315	1.67006	0.307818	Low-Risk
TCGA-75-7025	9.05479	0	1.46832	1.80801	1.56381	1.26145	0.680731	0.855435	1.59348	1.30237	2.58101	5.78183	10.6745	8.06067	2.57803	3.60515	0.309535	Low-Risk
TCGA-05-4384	1.16712	0	2.14702	1.36416	2.11978	1.30183	1.99532	0.885862	1.42488	1.08332	2.59697	2.22986	2.89999	1.8222	4.28921	1.34469	0.312789	Low-Risk
TCGA-69-7764	1.13425	0	1.25521	1.19463	1.51415	1.36498	0.437074	1.85237	1.26246	1.18734	1.41985	4.80689	8.83573	0.0808527	9.32995	4.54831	0.3162	Low-Risk
TCGA-44-6778	5.10685	0	6.18422	2.23468	1.36278	2.02088	0.695004	3.28674	1.92946	2.38866	4.40053	0.893573	3.21799	2.67085	13.1554	1.37044	0.322042	Low-Risk
TCGA-86-8280	1.92055	0	2.4322	1.57809	2.52143	1.18926	0.984956	1.51933	1.46456	1.17404	2.30443	3.11482	3.78664	2.78351	7.15803	2.59639	0.323059	Low-Risk
TCGA-86-7954	1.65753	0	3.67365	1.05814	1.25364	1.19184	1.07655	2.8229	1.60354	1.39538	1.78171	2.91225	0.953923	7.56851	10.9079	0.810667	0.324533	Low-Risk
TCGA-49-AARQ	18.4438	0	0.798085	1.01286	1.64797	1.06919	1.07432	3.01587	1.21037	1.63326	3.738	4.56937	1.42143	10.522	1.66162	0.764679	0.327385	Low-Risk
TCGA-91-8497	1.18904	1	2.34235	1.61886	2.34607	1.41784	1.28357	0.835373	1.71682	1.05977	3.01724	2.34244	3.75939	0.889017	6.03814	3.7911	0.327505	Low-Risk
TCGA-86-8056	0.380822	0	2.53242	1.2319	1.50421	1.09701	6.6316	1.04182	1.51199	1.43263	2.91491	4.81318	10.0507	1.70169	4.50475	7.98797	0.328528	Low-Risk
TCGA-55-8091	1.64384	0	1.96089	1.40057	1.9212	1.09914	1.07787	1.21664	1.3405	1.4226	2.38193	6.73523	0.940385	7.03209	2.59188	1.67891	0.330949	Low-Risk
TCGA-73-7498	3.25753	0	1.57111	1.3681	1.83098	1.25866	0.490247	0.823938	1.59671	1.05115	2.10913	2.00934	5.26892	1.40328	3.91773	1.86734	0.341537	Low-Risk
TCGA-78-8648	3.31233	1	3.3422	1.49122	1.42876	1.27672	0.644393	1.48329	1.54741	1.74461	3.21037	2.29816	1.64255	1.78051	1.27848	1.41738	0.342843	Low-Risk
TCGA-44-2655	3.6274	0	1.50889	1.30814	2.57798	1.25025	1.14392	1.063	1.25904	1.06656	3.45954	2.41315	1.37619	6.75372	1.64975	1.21582	0.345404	Low-Risk
TCGA-MP-A4TH	2.03014	0	1.56342	1.47307	1.47723	1.08884	1.74051	0.86	1.30809	1.10225	2.24797	1.97574	3.38556	3.23878	2.6474	1.02947	0.346975	Low-Risk
TCGA-55-8510	1.47671	0	3.03404	1.5141	2.79689	0.987144	1.93299	1.6994	1.35518	1.31246	1.93693	2.52026	7.64173	4.87238	5.27955	2.21327	0.3495	Low-Risk
TCGA-69-7765	0.452055	0	1.55067	1.2888	1.62551	1.21745	4.22215	1.8287	1.26607	1.09573	2.06069	1.5831	1.18564	3.629	11.9171	0.928877	0.352936	Low-Risk
TCGA-99-AA5R	1.80274	0	1.73699	2.17414	1.61043	2.04381	0.787186	0.980137	1.95073	1.09173	4.02155	1.21305	6.64864	1.13434	10.1532	4.12966	0.354072	Low-Risk
TCGA-97-8175	1.50959	0	1.66395	0.977851	1.10235	1.00218	2.87367	1.65016	1.19475	1.28439	2.95121	5.03881	3.00081	17.372	1.64301	0.777787	0.354434	Low-Risk
TCGA-55-7227	2.60822	1	1.90091	1.32667	2.09155	1.22594	2.67872	1.39684	1.43517	1.19884	2.46373	4.95938	4.57492	6.11117	1.72497	1.39438	0.354717	Low-Risk
TCGA-69-7763	1.89041	0	1.27685	1.40346	1.2426	1.1597	0.665208	0.971767	1.36466	1.03972	2.26326	2.89915	1.19387	3.44183	3.40834	1.73426	0.360281	Low-Risk
TCGA-55-6972	4.47123	1	0.788953	0.955512	1.97499	1.14134	0.432014	1.21362	1.15781	1.00678	1.72966	1.19874	0.876962	1.77584	7.22552	0.578397	0.360594	Low-Risk
TCGA-44-2657	3.70137	0	2.7497	1.54375	2.01715	1.39972	0.685433	1.42882	1.63433	1.24764	2.57456	2.40496	2.80678	1.63369	3.65095	1.15368	0.361842	Low-Risk
TCGA-78-7167	7.34521	1	0.94988	1.13222	1.63958	1.02982	0.483164	0.707439	1.19589	1.03555	1.25976	3.42544	7.56129	7.19976	2.99456	1.0224	0.361974	Low-Risk
TCGA-53-7813	1.16164	0	0.795685	1.02922	1.0739	1.11804	0.640986	2.04969	1.30728	1.30757	2.08171	3.36666	0.785393	2.18935	3.21205	0.687913	0.365443	Low-Risk
TCGA-50-5049	8.47671	0	6.59374	1.37358	1.89154	1.3337	0.622895	1.87822	1.52063	1.19669	2.92487	0.908192	0.933939	8.05974	2.1851	1.91355	0.36678	Low-Risk
TCGA-44-A479	1.33151	0	4.11695	1.17598	1.6447	1.40489	0.991931	2.33391	1.65755	1.3239	2.10305	2.92018	4.14505	4.69932	4.71409	1.32299	0.368036	Low-Risk
TCGA-49-6744	4.61096	0	2.92548	1.55419	1.75139	1.33102	2.08898	1.30923	1.4672	1.1077	2.84227	3.63283	1.35438	10.2378	6.58855	1.94756	0.368925	Low-Risk
TCGA-69-8253	1.16712	0	0.960596	1.125	1.81509	1.04562	0.584533	0.732465	1.21889	1.02934	1.74757	4.26076	1.12769	5.08051	1.86088	0.805107	0.369525	Low-Risk
TCGA-NJ-A55R	1.65205	0	0.864338	1.18715	3.3237	1.13056	4.5055	2.34069	1.39342	1.19899	3.58493	3.07578	1.5708	4.76247	2.75524	0.937603	0.371964	Low-Risk
TCGA-05-5420	1.25205	0	7.61535	1.17762	5.0782	1.19607	4.05982	2.24652	1.49137	1.15984	2.85875	0.73818	0.680569	1.86437	0.111872	0.597483	0.375137	Low-Risk
TCGA-05-4426	2.16712	0	1.10923	0.967281	2.91641	1.06412	0.659134	1.45052	1.20452	1.24514	2.94085	4.41345	1.03312	10.2016	1.92502	1.09919	0.375524	Low-Risk
TCGA-64-1679	6.81644	0	1.57689	1.11082	1.55619	1.03308	2.52354	2.06025	1.11995	1.25525	2.11047	4.1542	0.83076	9.7597	11.0797	2.96295	0.376981	Low-Risk
TCGA-44-A47G	0.961644	0	2.489	1.63275	2.83011	1.13913	3.17225	1.80006	1.59586	1.21983	2.24341	5.8818	5.48002	6.3045	1.84357	1.60543	0.382486	Low-Risk
TCGA-55-8208	1.84658	0	4.73442	1.33005	1.48543	1.22433	3.65114	1.84827	1.31929	1.50262	2.62026	2.27176	1.79291	3.76918	2.11232	1.44249	0.383041	Low-Risk
TCGA-55-6642	6.70959	0	1.65921	1.20282	1.25638	1.17478	0.771256	1.61829	1.32142	1.23702	2.39479	1.98315	0.764407	0.55629	3.4288	2.18973	0.385413	Low-Risk
TCGA-55-8087	1.26575	0	1.36149	1.14866	1.0324	0.997078	0.868797	0.75532	1.28306	1.0938	2.19772	2.19061	4.86679	14.0781	5.31154	1.90753	0.389908	Low-Risk
TCGA-55-7724	1.93151	0	3.88813	1.94451	1.18473	1.31322	1.29308	2.23916	2.04311	2.36235	3.89185	1.13302	2.0026	3.62952	5.03036	0.968863	0.390163	Low-Risk
TCGA-L9-A50W	1.21096	1	0.892067	0.969084	4.03475	1.00333	1.03399	0.926829	1.31682	1.16528	1.56819	6.6048	3.21298	5.10877	4.13704	2.27633	0.393046	Low-Risk
TCGA-L9-A444	0.841096	0	2.95539	1.08674	1.14105	1.03443	4.22365	1.29926	1.55171	1.3483	1.99706	3.56242	9.39132	3.31803	4.89496	7.01488	0.396212	Low-Risk
TCGA-44-3917	3.2411	0	5.58062	1.34901	5.15926	1.22176	0.60163	9.75708	1.32437	1.16789	2.80324	2.33139	2.06531	3.6934	11.8266	0.835438	0.401865	Low-Risk
TCGA-91-6835	0.216438	0	6.17572	1.71791	1.72167	1.81453	2.99485	2.57874	1.51762	1.49282	2.71919	2.64681	1.98717	1.10884	6.01446	1.07545	0.402805	Low-Risk
TCGA-55-8096	1.96986	1	2.03423	1.29732	1.95272	1.06111	3.8296	1.47598	1.23878	1.20947	2.84584	2.77884	1.6724	11.3381	9.28076	3.30396	0.404047	Low-Risk
TCGA-67-6216	0.386301	0	1.45749	1.00872	1.51133	1.00498	1.71719	1.27234	1.14841	1.22651	1.51142	6.44642	2.05363	9.14015	0.930089	0.875536	0.408547	Low-Risk
TCGA-49-4486	6.35068	1	0.793943	0.980617	2.0677	1.06293	0.46157	0.918011	1.08806	1.00306	2.02631	1.11649	0.830616	2.58886	2.31888	0.659322	0.410009	Low-Risk
TCGA-78-7156	2.67397	1	0.933332	1.30963	1.21201	1.15551	0.458398	0.966361	1.58699	1.06005	1.50436	0.754604	1.08454	-0.0876897	6.4683	0.827285	0.414058	Low-Risk
TCGA-78-7162	8.68219	1	1.3604	1.55599	1.4745	1.35193	0.445593	1.52096	2.49753	1.08678	2.58591	1.38242	2.1891	2.08978	6.35854	2.18547	0.416779	Low-Risk
TCGA-50-5941	4.03836	0	3.51293	1.24773	1.40389	1.08176	2.31637	2.81781	1.44005	1.26416	2.50256	2.05071	1.31579	6.04698	2.135	1.37123	0.418875	Low-Risk
TCGA-78-7633	4.1863	1	1.0345	1.05097	1.74867	1.35623	0.438043	1.60732	1.58376	1.06073	2.05868	1.85188	2.07392	2.45745	5.2105	0.858402	0.419587	Low-Risk
TCGA-75-6212	4.15342	1	1.46656	1.01349	1.47338	1.04924	0.620183	1.05471	1.22992	1.11008	1.88391	4.93015	1.94508	8.29837	2.33827	2.90641	0.421417	Low-Risk
TCGA-86-7713	3.16986	0	1.20802	0.997128	2.01033	1.0341	1.36069	2.60968	1.27575	1.683	1.98858	1.39536	0.959667	2.13196	9.10277	0.602407	0.422309	Low-Risk
TCGA-55-6986	8.93425	0	1.49143	1.18692	1.62762	1.09341	1.08181	1.05066	1.33194	1.13117	2.15722	3.34639	1.46222	6.33714	1.45959	1.3894	0.423946	Low-Risk
TCGA-95-7948	1.30411	0	0.851176	1.03947	1.32558	0.982138	0.481984	1.37658	1.30697	1.11473	1.60178	1.95245	2.85745	0.341754	-0.115306	1.23811	0.425634	Low-Risk
TCGA-44-7671	2.43562	0	0.912278	1.21809	2.14733	1.08471	0.473575	1.35694	1.26087	1.07659	2.82181	1.75894	0.899729	6.92739	2.34133	1.47698	0.426705	Low-Risk
TCGA-55-6970	1.27123	1	2.74575	1.31969	3.75903	1.06497	0.986595	3.72472	1.44372	1.25286	2.87502	2.40956	1.3448	5.80494	3.94197	0.919324	0.42889	Low-Risk
TCGA-44-A47A	1.27671	0	2.23821	1.06612	4.87308	1.05624	1.2744	2.69989	1.65871	1.2646	2.47372	10.8513	1.0362	17.2972	5.3268	2.97308	0.430636	Low-Risk
TCGA-MP-A4SW	4.87123	1	1.24958	1.09026	3.66734	0.963765	6.67232	1.59748	1.15768	1.22246	2.25217	4.09003	3.51124	4.03601	3.79947	1.21689	0.430849	Low-Risk
TCGA-55-8205	1.6411	0	9.54525	1.24269	2.38831	1.19537	2.70153	2.75801	1.67853	2.23661	2.81714	1.8941	1.40264	8.63069	0.61202	0.899362	0.431779	Low-Risk
TCGA-78-7537	4.44384	1	0.875408	1.54708	1.19177	1.05115	0.547686	0.880725	1.26605	1.07046	1.67172	3.29779	0.875912	1.99071	1.05037	1.02663	0.432693	Low-Risk
TCGA-91-A4BD	1.65205	0	2.31677	1.01669	1.59048	1.02917	0.542231	0.874705	1.20155	1.0518	2.11877	6.23913	3.92888	3.57423	1.04562	8.7911	0.43365	Low-Risk
TCGA-49-AARE	3.36712	1	0.855948	0.994346	2.19869	0.956342	1.47236	1.88635	1.10404	1.30421	1.7689	3.88433	0.804417	4.02789	4.51727	1.58774	0.433975	Low-Risk
TCGA-78-7145	2.26301	1	1.77759	1.12964	1.45629	1.14547	5.87298	3.0451	1.16832	1.33318	2.47421	4.74157	5.20748	8.87245	3.15239	1.29647	0.435105	Low-Risk
TCGA-55-7283	1.66849	0	1.84495	1.33221	2.35709	1.11541	2.03326	2.12931	1.40582	1.23742	2.42411	1.90328	1.485	3.01108	5.59454	1.97399	0.435567	Low-Risk
TCGA-NJ-A4YG	6.19452	0	1.48946	1.03623	3.2372	0.969228	3.07092	1.16813	1.17481	1.08673	2.05825	4.61033	1.06227	7.22697	3.59962	1.92891	0.43633	Low-Risk
TCGA-55-6987	5.85479	0	4.79664	1.3612	2.28279	1.3763	0.668852	3.45886	1.50128	1.30528	2.70327	1.02792	1.24214	2.18233	2.22843	0.935214	0.436871	Low-Risk
TCGA-44-2666	0.265753	1	1.52055	1.64656	2.49311	1.24161	1.3313	2.45021	1.47845	1.59971	3.30296	4.38461	5.22032	7.49191	5.62645	3.92701	0.440906	Low-Risk
TCGA-78-7143	13.5918	1	1.87991	1.10609	2.39859	1.01178	6.96645	2.63392	1.17283	2.205	2.52914	7.08261	3.14899	7.15602	6.08648	1.4602	0.441859	Low-Risk
TCGA-05-4382	1.66301	0	3.86562	1.31196	1.64937	1.11487	2.20746	2.60693	1.34052	1.40022	2.58458	2.55422	2.09026	7.82107	2.00269	1.64864	0.442454	Low-Risk
TCGA-49-4505	1.1726	1	1.83211	1.17238	2.65226	1.07665	4.73123	0.928939	1.30093	1.02592	2.04262	3.19139	2.25214	6.759	4.60379	1.44795	0.445744	Low-Risk
TCGA-97-A4M7	1.72329	0	2.37728	1.43568	1.46831	1.06593	1.15952	1.42753	1.43624	1.43717	1.96332	7.13521	3.12072	8.51061	2.20957	4.11945	0.447407	Low-Risk
TCGA-95-A4VK	1.78356	0	1.03993	1.12283	2.13962	1.02059	2.70697	2.11759	1.4276	1.3917	1.8237	6.72694	2.34612	6.41309	1.51076	1.28377	0.448569	Low-Risk
TCGA-05-4430	2.08493	0	2.40569	1.30512	1.81809	1.29922	1.61812	1.69766	1.41226	1.28664	2.89821	1.46752	1.23524	5.07875	5.168	2.53543	0.448623	Low-Risk
TCGA-55-6971	3.83562	0	3.80892	2.63884	2.48232	1.28906	0.939282	1.80954	1.30131	1.49554	3.1412	1.64212	1.52085	4.25891	4.52617	1.0647	0.452881	Low-Risk
TCGA-71-6725	0.70137	0	0.86457	0.967902	2.0598	1.05232	6.1303	1.27996	1.18786	1.89496	3.14425	2.14659	2.89903	5.84542	3.57267	0.581789	0.454755	Low-Risk
TCGA-44-6776	7.16712	0	0.891976	1.09385	1.77077	1.20777	0.458137	0.927296	1.29107	1.04115	1.50443	1.48711	1.10006	1.5289	5.26527	0.886592	0.455431	Low-Risk
TCGA-38-4628	4.08767	1	2.99616	1.00479	1.77289	1.1757	1.76419	1.73565	1.09051	1.15763	1.99358	2.36293	1.56832	7.6957	6.13404	2.68198	0.455867	Low-Risk
TCGA-86-7714	1.71233	1	1.471	1.15844	1.08499	1.16591	0.705362	1.08076	1.20522	1.43218	1.62654	6.9537	2.95975	14.5552	3.83511	1.11549	0.456077	Low-Risk
TCGA-05-4422	1	0	1.79744	0.992086	3.21289	1.03067	0.984088	1.66324	1.92777	1.1802	1.94176	1.03411	1.83804	4.14475	4.713	0.622176	0.463403	Low-Risk
TCGA-05-4249	4.1726	0	1.7448	1.08669	1.06714	1.05971	2.17432	1.02719	1.25532	1.16472	2.83621	2.37326	1.50707	18.1381	3.64565	1.04827	0.464983	Low-Risk
TCGA-97-A4M6	1.55616	0	2.17346	1.41985	1.51948	1.04055	2.5097	1.14755	1.30289	1.38097	1.83456	3.77685	2.11175	4.65296	3.91327	2.72451	0.46718	Low-Risk
TCGA-86-8279	2.6	0	0.959161	1.07796	1.12937	0.982844	2.49843	2.25918	1.11596	1.23552	2.64921	2.03958	1.01298	6.98686	3.21718	2.46939	0.468021	Low-Risk
TCGA-55-6982	2.72603	1	2.05974	1.03177	2.6111	1.02022	3.01898	2.12298	1.28314	1.58106	2.52753	3.49812	1.07296	5.30767	3.43714	2.01159	0.470649	Low-Risk
TCGA-50-5068	4.10685	1	2.85564	1.48893	4.51325	1.18145	0.685833	1.21498	1.23749	1.12217	2.67247	4.51978	1.8166	11.4566	1.76349	0.863177	0.470918	Low-Risk
TCGA-62-A46P	1.6274	1	0.800716	0.958285	1.55019	1.19705	1.97149	0.93094	1.33513	1.05778	1.54638	2.98505	0.970382	4.72324	3.82894	0.585954	0.473897	Low-Risk
TCGA-55-8301	1.46301	0	3.56952	1.21017	3.25773	1.11407	1.0897	2.90033	1.72797	1.67089	2.0834	1.41933	3.22349	5.89486	8.14362	0.968017	0.474207	Low-Risk
TCGA-L9-A743	1.81918	0	1.92049	1.4348	2.66798	1.0776	2.21527	2.46453	1.23178	1.41242	2.2368	3.459	4.39705	3.9672	2.60299	1.88335	0.474623	Low-Risk
TCGA-97-A4M1	1.64658	0	2.19011	1.40878	1.50341	1.61363	0.84984	0.803247	1.58813	1.03718	2.80541	2.08014	10.0795	2.42226	5.41737	8.0595	0.475534	Low-Risk
TCGA-55-7815	2.11781	0	1.99748	1.09169	1.14401	2.75896	0.832719	2.7996	1.56999	1.32126	2.59022	4.63244	0.993509	4.43384	19.517	0.77875	0.475718	Low-Risk
TCGA-97-8177	1.36712	0	2.10236	1.22314	2.34668	1.21696	1.78078	1.21175	1.28212	1.11568	2.50812	1.71245	1.99266	6.42488	2.92462	1.76839	0.478889	Low-Risk
TCGA-49-AARO	10.2986	0	1.55857	1.17175	2.06906	1.06896	2.65312	1.65737	1.24359	1.29639	2.91456	2.67391	4.05486	10.3626	2.13489	2.732	0.482199	Low-Risk
TCGA-67-3770	1.67123	0	2.1448	1.09879	3.4405	1.11748	0.75135	0.852245	1.25821	1.04217	2.28853	2.64468	7.10189	7.10017	1.46141	4.29606	0.482772	Low-Risk
TCGA-62-A46S	4.52877	1	1.17001	1.21385	2.37367	1.44169	8.70049	0.965963	1.41652	1.25944	2.99383	2.20588	2.36635	3.86676	6.2097	0.748209	0.4866	Low-Risk
TCGA-50-5932	3.38356	1	1.4994	1.07476	2.03371	1.01574	2.14991	1.82893	1.26935	1.18918	1.40018	2.44008	0.941651	3.89083	4.99304	0.849836	0.491081	Low-Risk
TCGA-44-6145	1.63014	0	3.00641	1.17865	1.2519	1.1802	4.5499	2.20979	2.41731	1.33207	2.27902	2.72094	2.84384	5.29474	1.50532	1.43909	0.496343	Low-Risk
TCGA-73-4658	4.38356	1	3.02229	1.47095	2.71507	1.33712	3.00762	1.78985	1.34598	1.10731	3.10045	2.20861	0.718852	7.60434	4.23741	2.48282	0.496804	Low-Risk
TCGA-44-A4SU	1.12055	1	1.01026	1.18662	1.67981	1.05099	4.4357	1.17645	1.18242	1.27207	1.62569	4.12665	3.1261	6.10567	3.74727	1.47536	0.498106	Low-Risk
TCGA-91-A4BC	0.120548	0	1.64964	1.14542	1.91455	1.3887	0.585492	2.86476	1.33382	1.4566	2.9446	2.31674	0.74599	1.7132	1.799	1.69028	0.500443	Low-Risk
TCGA-80-5608	7.7589	0	1.12206	0.980023	1.7281	1.24235	3.39651	1.79325	1.21854	1.25338	2.46399	1.162	1.01715	6.69124	5.8394	0.69429	0.500819	Low-Risk
TCGA-86-7955	2.93699	0	0.762381	0.92288	1.0518	0.971957	5.30805	3.37311	1.15775	1.4253	2.81111	0.878396	0.611159	4.00514	2.33153	0.596786	0.501388	Low-Risk
TCGA-MP-A4SV	7.17808	1	2.04612	1.15518	2.53742	1.0494	3.37466	3.06203	1.25421	1.94336	2.41104	4.32253	2.43159	2.9578	2.6048	1.34072	0.503394	Low-Risk
TCGA-62-8399	7.3863	0	1.48304	1.24245	1.6191	1.22241	0.493333	3.13707	1.4087	1.57959	1.8584	0.614354	3.06549	-0.19905	6.64032	0.876314	0.504049	Low-Risk
TCGA-MP-A4T6	4.90411	1	1.84564	0.994528	2.20034	1.0831	8.32216	1.24894	1.1206	1.3256	1.6361	5.03267	2.23489	5.91677	3.74154	0.701251	0.505103	Low-Risk
TCGA-50-5930	0.772603	1	1.92053	1.39712	1.53015	1.20607	4.30637	1.96247	1.49609	1.25032	2.65669	0.949683	1.23091	6.30167	4.72153	0.74323	0.505129	Low-Risk
TCGA-55-7903	1.55342	0	1.27075	1.0651	3.12153	1.00001	6.12858	2.35573	1.2164	2.07179	2.01114	6.25803	4.26977	3.60393	3.04897	0.583962	0.50675	Low-Risk
TCGA-64-5815	2.3726	0	3.01057	1.01765	2.45053	1.08755	2.96887	1.51166	1.29984	1.29568	2.12194	7.75529	0.745409	15.1988	0.781385	2.34083	0.50736	Low-Risk
TCGA-55-A490	0.271233	1	1.37857	0.945771	1.74375	1.07586	4.04012	2.10127	1.17203	1.05954	2.27333	1.57658	1.66897	11.6367	6.0688	0.917374	0.50783	Low-Risk
TCGA-97-A4M3	1.47945	0	1.00427	1.15182	1.95708	1.06524	0.69488	0.930122	1.24174	1.1069	1.73218	1.66962	1.8808	2.95802	1.76424	1.67089	0.508009	Low-Risk
TCGA-55-8507	1.14521	0	1.94233	1.07494	1.16718	1.21783	2.82271	3.19316	1.25825	1.44779	2.12242	2.54813	3.77879	7.26595	4.64582	1.08015	0.510615	Low-Risk
TCGA-62-A46R	4.72603	1	2.47609	1.1228	1.27087	0.967828	2.23676	2.37558	1.20099	1.32435	1.66749	6.78956	15.534	1.74966	0.694611	12.8375	0.511482	Low-Risk
TCGA-75-5146	6.48767	0	1.21967	1.35285	1.6532	1.51195	0.453082	0.946369	1.37818	1.02693	2.00782	1.73935	1.539	3.04668	5.17952	1.33145	0.513336	Low-Risk
TCGA-55-8085	2.47671	0	1.95885	1.05376	2.41521	1.01263	0.574453	2.47136	1.27141	1.30564	1.67677	1.91616	3.81981	4.87444	1.53829	0.934709	0.515297	Low-Risk
TCGA-05-4417	1.24658	0	2.05455	1.25527	1.42067	1.21417	1.77377	1.44559	1.52352	1.1679	1.87708	1.2075	0.63698	3.85878	4.44597	1.30665	0.515402	Low-Risk
TCGA-86-8674	2.20822	0	0.744126	0.936037	1.27126	0.980654	0.593228	1.45712	1.07503	1.06241	1.11251	4.47293	0.796808	7.96452	1.11804	0.997185	0.521531	Low-Risk
TCGA-78-7153	9.9589	0	0.87864	1.02183	8.47281	1.33899	0.863502	1.59878	1.12435	1.06972	2.77934	4.35193	0.656606	1.34139	5.29473	1.0409	0.524219	Low-Risk
TCGA-55-6979	0.649315	1	4.28956	1.23837	1.50652	1.06142	2.1926	3.06812	1.41931	1.43218	2.48066	1.9611	1.82585	12.8144	2.98817	1.60185	0.526768	Low-Risk
TCGA-44-3398	3.1863	0	2.73191	1.54345	2.23911	1.48018	0.956034	1.27965	1.39822	1.21574	2.80716	6.1102	1.31835	14.1657	1.27266	1.73393	0.527769	Low-Risk
TCGA-69-7973	0.630137	0	1.26931	1.10156	4.62941	1.44609	0.582524	5.28856	1.5782	1.35399	2.49679	2.80562	0.834603	0.41961	10.5709	0.931256	0.534342	Low-Risk
TCGA-49-AAR0	13.0548	0	1.45024	1.12286	3.71413	1.25344	1.19183	1.95698	1.33034	1.34418	2.21868	3.20869	2.82471	1.77134	1.86168	1.58815	0.535676	Low-Risk
TCGA-55-7281	2.38904	0	1.5883	1.04653	1.02083	0.969399	4.62684	1.07005	1.21471	1.1661	1.71029	2.76343	2.79555	10.7258	2.69209	1.56489	0.538645	Low-Risk
TCGA-86-7953	2.73151	0	2.26415	1.29857	2.25479	1.46722	3.20729	3.66377	1.27866	1.74119	2.7318	6.42249	0.763325	8.24745	5.02298	1.0039	0.540052	Low-Risk
TCGA-55-6980	5.77808	0	2.14247	1.54256	1.86602	1.07133	4.97846	0.833357	1.4672	1.04132	1.9382	3.62868	3.72028	9.74791	4.01469	2.99	0.540702	Low-Risk
TCGA-49-4510	2.45479	1	1.17633	1.10909	2.06764	1.51321	1.73868	0.708275	1.17215	1.01302	2.20604	1.3225	2.25021	2.27559	1.46747	0.886881	0.540756	Low-Risk
TCGA-05-4402	0.668493	1	1.83229	1.11769	1.78389	1.0652	3.06104	1.82641	1.21736	1.41574	2.12323	2.5337	3.32138	7.96361	3.33384	2.3057	0.548583	Low-Risk
TCGA-50-5051	1.30959	1	0.850238	1.09387	2.64996	1.14729	0.583546	1.8597	1.31218	1.15025	2.30162	2.31994	1.37132	7.2607	1.68002	0.998205	0.549763	Low-Risk
TCGA-50-6593	0.920548	1	2.39775	1.19469	3.24061	1.08381	2.59314	1.93647	1.1944	1.15219	2.38465	2.66844	6.36392	8.74589	3.8789	4.77586	0.550634	Low-Risk
TCGA-05-5715	0.169863	0	2.06652	1.07356	1.6884	1.12126	8.59541	2.38924	1.19684	1.10231	2.59668	1.06126	0.680617	4.06622	4.59239	2.12087	0.551812	Low-Risk
TCGA-69-7974	0.50411	0	2.4872	1.08976	2.54067	1.13302	2.97259	2.3492	1.5519	1.35551	2.19718	4.47485	2.13646	11.8632	2.0666	1.10445	0.560825	Low-Risk
TCGA-55-8203	1.49863	0	1.46961	1.12789	3.74291	1.21889	1.06831	2.78563	1.2911	1.20632	2.31989	2.9276	1.69318	5.39001	2.79428	1.0309	0.562865	Low-Risk
TCGA-38-6178	1.2274	0	1.19608	1.29326	1.70496	1.18828	2.82842	1.85333	1.33183	1.16314	1.54019	2.78791	3.30506	4.76162	4.19963	1.61161	0.563911	Low-Risk
TCGA-MN-A4N5	0.230137	0	1.26218	1.0381	3.34004	1.04692	3.17197	2.94071	1.26829	1.18132	2.10819	2.54099	2.9535	4.74148	2.25558	1.29591	0.564261	Low-Risk
TCGA-MP-A4TD	0.841096	1	1.00053	1.23123	3.90803	1.087	0.481235	1.82831	1.18894	1.08674	1.93784	2.93526	1.26458	2.17383	2.35702	2.29067	0.564506	Low-Risk
TCGA-78-7160	1.90959	1	2.65466	1.56173	1.59923	1.29514	2.64123	3.30542	2.668	1.19119	2.22682	1.35805	1.99524	1.66658	3.36663	1.47177	0.566642	Low-Risk
TCGA-05-5423	0.413699	0	2.40133	1.14181	1.41142	1.77095	1.45827	1.33134	1.50678	1.13569	2.39286	2.53722	2.47516	6.75754	2.6421	1.10473	0.570887	Low-Risk
TCGA-78-7147	1.60548	1	1.10087	0.975471	1.70893	1.03755	2.26124	2.4477	1.31714	1.83675	2.00411	4.51375	1.53945	8.60488	3.93505	1.38797	0.572627	High-Risk
TCGA-55-A492	1.63288	0	0.834536	1.05575	3.73626	1.0899	0.463355	0.857778	1.24183	1.00841	1.57804	1.03805	1.92066	2.23569	1.7692	0.825427	0.57282	High-Risk
TCGA-55-A491	1.71507	0	1.30918	0.987878	4.57604	1.03038	3.24367	2.40676	1.35467	1.44606	2.11732	6.09208	1.14538	7.2634	1.40069	0.948783	0.575833	High-Risk
TCGA-MN-A4N4	3.21918	0	1.12479	1.19084	1.27915	1.12923	4.04285	2.53645	1.31572	1.2146	1.98984	1.89052	0.580076	3.66241	5.63801	2.39272	0.577656	High-Risk
TCGA-44-8119	0.780822	0	1.97785	1.31692	1.17278	1.13573	2.21744	2.61756	1.23501	1.45358	1.9576	1.35896	0.710515	4.96494	5.16626	1.56142	0.580494	High-Risk
TCGA-L9-A8F4	1.30411	0	1.96813	1.23493	1.45249	1.03352	5.2493	2.10385	1.19025	1.44369	1.8299	1.68171	0.976354	1.73934	1.52591	0.94426	0.586251	High-Risk
TCGA-44-7659	1.89315	0	1.26842	1.1601	1.13072	1.01008	0.737833	1.17739	1.50058	1.12314	1.88909	12.5126	10.8006	3.78632	3.02161	19.8558	0.587485	High-Risk
TCGA-MP-A4T4	7.16986	1	3.82857	1.19211	2.81118	1.06882	7.62292	2.37176	1.39112	1.21236	2.06079	2.94727	2.38979	6.63474	1.7355	1.80552	0.589516	High-Risk
TCGA-55-A48Y	1.72603	0	1.51527	1.24892	1.03507	1.09454	0.751625	2.11754	1.29318	1.29314	1.43444	1.20157	0.853618	1.70584	1.3919	1.05304	0.590361	High-Risk
TCGA-L4-A4E5	1.58356	0	0.955888	0.991405	2.55802	0.998825	3.00777	2.51269	1.15136	1.75347	1.5353	3.88065	2.58704	9.42435	9.15891	1.52148	0.59249	High-Risk
TCGA-95-A4VN	1.51507	0	2.14432	1.13033	4.55195	1.06702	3.02137	2.49742	1.31605	1.26905	2.32095	3.82942	1.53506	6.47848	1.64826	1.6459	0.593875	High-Risk
TCGA-69-7980	1.12603	0	1.95024	1.12598	1.13879	1.03305	6.14637	1.83114	1.40657	1.72278	1.76801	5.07205	2.36592	6.5419	0.914294	1.69389	0.596894	High-Risk
TCGA-44-2662	3.50685	0	2.9597	1.43996	1.8329	1.03563	7.63363	4.30433	1.23632	1.5733	2.44774	4.38225	0.723451	6.69673	2.55675	1.166	0.597478	High-Risk
TCGA-55-7576	1.83562	0	1.95537	1.06395	2.65742	1.26634	2.79293	2.33468	1.36765	1.49832	2.31919	2.69115	2.39536	5.6659	2.49736	1.40858	0.59846	High-Risk
TCGA-55-7910	2.84932	0	0.834979	1.03034	1.97997	1.16183	0.782948	3.78243	1.27597	1.37831	1.49385	1.81442	1.13209	2.81478	5.99524	0.613055	0.602111	High-Risk
TCGA-49-4512	2.47945	1	1.23491	1.07795	1.76036	0.980776	1.98471	1.04793	1.1629	1.2056	1.88851	1.44608	2.44053	5.38164	1.68265	3.75353	0.608359	High-Risk
TCGA-78-7159	5.40822	0	1.01583	1.08034	2.27299	1.28567	0.628713	2.51137	1.41731	1.82716	2.15512	1.11767	0.591177	4.8416	8.57551	0.716069	0.608693	High-Risk
TCGA-MP-A4T9	3.46575	1	1.65521	1.5117	3.54414	1.23317	1.73739	2.44824	1.41085	1.3067	2.11548	2.84622	7.66433	5.75293	3.43649	3.12711	0.611491	High-Risk
TCGA-05-4398	3.92055	0	2.18166	1.01414	4.60222	1.00527	2.53218	1.84813	1.17775	1.27526	1.92066	2.25191	1.92002	7.81139	4.18709	1.49242	0.611597	High-Risk
TCGA-55-8299	1.28493	1	2.91774	1.70157	6.19661	1.37859	1.07155	2.22169	3.19662	1.45656	3.60995	2.83499	3.38685	4.7466	0.892669	1.89348	0.611672	High-Risk
TCGA-05-4390	3.08493	0	1.20776	0.964174	4.87217	1.66266	1.03283	2.14868	1.30157	1.37287	3.19935	1.75021	1.3023	8.74748	8.81831	1.03238	0.61421	High-Risk
TCGA-75-5125	5.55342	1	3.73714	1.03015	1.51356	1.04338	6.53734	3.30241	1.31602	1.30559	2.46047	2.1362	0.705811	6.73725	1.45674	3.32803	0.615737	High-Risk
TCGA-44-3396	3.09589	0	3.06248	1.20694	1.56659	1.14426	4.03458	2.20751	1.17653	1.70894	2.49184	1.56569	1.06687	5.69783	0.92605	1.64315	0.616098	High-Risk
TCGA-78-7161	0.79726	1	0.822476	1.05231	1.86764	1.20623	1.10672	1.05092	1.34935	1.39661	1.80373	1.58176	0.827989	3.81925	2.30074	1.21475	0.617678	High-Risk
TCGA-44-7672	1.96986	0	3.06074	1.37294	2.22938	1.05364	5.39059	2.11254	1.57061	1.32945	2.40001	1.36055	1.2611	5.07455	1.71485	2.5546	0.622323	High-Risk
TCGA-86-8055	0.339726	1	2.06584	1.43907	2.80031	1.10897	2.57315	2.74901	1.30959	1.37968	2.67893	4.50936	0.852037	7.8978	2.12299	3.91553	0.624292	High-Risk
TCGA-50-5935	1.78904	1	1.82617	1.18994	1.3848	1.237	0.950748	1.33911	1.71179	1.09877	1.28872	2.46627	2.76321	3.89532	7.95926	5.99648	0.627747	High-Risk
TCGA-78-8662	9.20822	1	0.900894	0.982252	2.49783	0.971634	0.520134	3.23175	1.12519	1.26439	1.20992	0.554911	1.53691	1.76222	5.28572	1.4924	0.629787	High-Risk
TCGA-86-7711	2.86575	1	2.32242	1.17725	1.60611	1.11147	0.467949	17.4495	1.34069	1.32736	4.46514	0.566114	0.692392	4.6082	4.78791	0.738148	0.638752	High-Risk
TCGA-J2-8192	2.02466	0	3.57598	1.46278	1.273	1.12896	2.05366	1.2039	1.29228	1.26285	2.05953	2.96975	1.56971	14.2664	3.58389	3.97601	0.639181	High-Risk
TCGA-67-3772	1.56986	0	1.54963	1.42215	1.95678	1.34624	3.30726	0.978897	1.38021	1.06665	2.06925	2.20904	1.2007	5.85722	2.04293	1.74496	0.641159	High-Risk
TCGA-78-7152	3.32877	1	1.35933	1.12205	6.86576	1.23925	1.75466	1.26608	1.34975	1.10967	2.58833	2.08027	1.02884	2.91715	1.90152	1.02987	0.641777	High-Risk
TCGA-97-7554	2.12329	0	1.96836	1.14905	1.87518	1.11941	3.89635	1.86722	1.35759	1.52587	2.04015	2.89446	2.34567	9.64331	3.14494	1.9827	0.648068	High-Risk
TCGA-05-5428	1.83562	0	1.21322	0.953177	4.72508	1.15822	0.973244	2.21966	1.15475	1.08535	2.02399	2.18313	2.94009	10.9074	4.07036	0.800583	0.648278	High-Risk
TCGA-4B-A93V	0.821918	1	1.117	0.942942	4.20642	1.22099	1.05278	2.28692	1.08643	1.12266	1.39134	1.91441	3.21987	0.348583	0.573827	0.580068	0.648954	High-Risk
TCGA-J2-A4AD	1.50685	1	0.888161	1.12187	3.19156	0.997761	2.546	2.92809	1.13881	1.49161	2.103	2.02594	3.31185	3.26087	3.40759	3.03204	0.649808	High-Risk
TCGA-75-5147	3.65205	0	1.45814	1.22278	2.46309	1.30867	2.06299	3.8077	1.25494	1.54833	2.6085	5.31095	2.62727	10.483	3.36213	2.75488	0.653512	High-Risk
TCGA-50-5933	6.55616	1	4.63538	1.20918	1.19989	1.14937	3.09971	2.68502	1.36955	1.45953	2.44526	2.30849	1.27603	16.448	0.37776	1.51646	0.653766	High-Risk
TCGA-97-7552	5.29315	0	3.42597	2.07086	1.58396	1.35364	11.9191	1.05106	3.57753	1.27944	4.20189	0.95823	1.32828	14.7892	3.52377	1.08076	0.653859	High-Risk
TCGA-55-7995	2.43562	0	4.79901	1.27623	2.0412	1.01028	3.08317	2.541	1.27562	2.86278	1.70171	3.36492	1.08757	3.22242	2.81974	0.673091	0.655487	High-Risk
TCGA-49-AAR4	2.40822	1	1.18049	1.09325	1.60225	1.07723	5.86665	2.10547	1.2276	1.47546	1.67682	2.03393	3.27319	5.25984	3.7214	1.59118	0.65621	High-Risk
TCGA-95-7567	1.55616	0	1.67174	0.982944	2.87173	1.00948	3.18015	2.1106	1.18534	1.14626	1.54754	1.45975	1.36552	5.5343	1.87731	1.25729	0.657288	High-Risk
TCGA-50-5066	3.95068	0	4.01608	2.15197	1.66688	1.31655	1.56433	2.15433	1.28359	1.30022	2.51294	1.22047	1.03981	10.3166	1.34044	0.979059	0.660046	High-Risk
TCGA-86-6562	1.03014	1	1.58913	1.21613	1.49759	1.46753	4.37531	3.14017	1.30166	1.68361	1.86316	2.87594	1.89304	1.94861	8.53083	2.38727	0.662625	High-Risk
TCGA-69-8254	1.12055	0	1.23815	1.26348	1.30771	1.05285	9.96702	1.06909	1.40482	1.1728	2.26752	2.35375	2.79743	8.3178	3.44466	3.18153	0.667566	High-Risk
TCGA-93-7347	1.87123	0	2.67615	1.20623	2.09368	1.09719	1.82389	1.16196	1.32357	1.19649	2.54078	7.17236	3.30356	2.76578	2.01235	14.4567	0.6691	High-Risk
TCGA-86-8668	1.1589	0	2.09197	1.36586	2.46997	1.17282	0.860573	1.00923	1.39326	1.1438	2.32794	2.53697	3.90347	5.46627	2.1267	7.3399	0.670142	High-Risk
TCGA-55-8094	1.48219	0	0.760834	0.900925	1.78529	0.962393	6.72514	2.43605	1.12714	1.67976	2.3881	0.685678	3.60749	12.543	5.437	0.578636	0.670405	High-Risk
TCGA-MP-A4T8	0.441096	1	0.895217	1.02876	4.81614	1.04935	1.39247	2.67479	1.22327	1.19477	2.90492	1.43095	1.00643	10.6059	2.56254	1.55116	0.671184	High-Risk
TCGA-64-1676	4.73425	0	2.78993	0.991927	2.12993	1.02875	2.61317	1.3239	1.21743	1.17636	4.08693	3.73503	0.773238	40.9028	2.13367	1.41872	0.674222	High-Risk
TCGA-55-A494	1.31781	0	0.737481	0.962679	2.62345	1.22106	13.5935	2.11896	1.18519	1.16819	2.20713	2.34366	3.5251	2.70488	4.17876	1.15198	0.675949	High-Risk
TCGA-55-8616	0.131507	0	0.933033	1.16309	2.14658	1.11017	3.24582	1.32115	1.16252	1.07446	1.9032	2.03104	4.59716	7.54783	5.9729	6.05202	0.679187	High-Risk
TCGA-93-7348	1.45479	0	1.10276	1.34543	3.59018	1.19307	4.73287	1.3995	1.36291	1.60102	2.04145	2.7638	3.46081	3.64024	7.37661	3.57093	0.679697	High-Risk
TCGA-55-7816	1.28219	1	5.92445	5.48834	1.25652	1.40404	2.69819	0.969184	2.14114	1.13681	2.76649	1.29244	0.678697	0.259503	9.20471	5.31627	0.680303	High-Risk
TCGA-MP-A4TC	0.20274	1	1.89642	1.17804	2.2079	1.01692	7.66451	1.87124	1.20418	1.33511	1.78472	2.01664	2.02794	4.7398	4.04016	2.75483	0.682468	High-Risk
TCGA-62-8402	4.10411	1	2.84488	1.07278	1.75827	1.03073	4.45242	2.7427	1.23492	2.12751	1.51765	0.94522	0.543436	7.91388	9.74996	0.615481	0.684869	High-Risk
TCGA-97-8171	1.55616	0	0.845185	0.948628	1.62549	0.959155	0.490024	1.30257	1.13466	1.12721	1.6023	2.99569	2.2409	3.00539	9.13721	11.4801	0.685871	High-Risk
TCGA-55-7907	0.939726	1	2.28555	1.24815	1.80773	1.00668	8.88556	1.61518	1.37805	1.21209	1.89024	2.87435	3.3527	8.00391	0.664778	2.56181	0.687771	High-Risk
TCGA-64-1681	3.19726	1	1.40104	1.32727	1.20446	1.08637	2.67712	1.06878	1.33666	1.27087	2.3101	3.11692	1.94527	6.31216	4.96464	8.42901	0.688543	High-Risk
TCGA-44-6775	1.93151	0	3.33827	1.34701	1.63029	1.11526	5.32014	2.84132	1.25854	1.79333	2.95679	2.9917	1.10757	10.3394	3.00661	4.19255	0.688661	High-Risk
TCGA-91-6836	1.14247	0	1.09403	0.996188	2.60723	1.75033	5.73791	5.0669	1.26995	1.31971	2.70645	2.93252	0.590674	2.7935	7.0123	0.551987	0.695781	High-Risk
TCGA-78-7535	2.6	1	1.04778	0.924677	2.49981	0.975699	2.39493	1.72148	1.13479	1.1964	2.28645	1.9058	1.72823	17.965	1.9502	1.16786	0.697685	High-Risk
TCGA-99-8032	0.120548	0	1.06267	1.26822	2.51636	1.55845	0.597655	2.30576	1.39922	1.22108	2.14775	1.89644	1.06936	3.93311	3.1678	1.3342	0.699264	High-Risk
TCGA-78-7149	10.7945	0	0.839601	1.26991	2.81214	1.56529	0.837805	1.00429	1.64017	1.07234	1.67236	1.44572	1.86879	5.96515	5.54721	0.827047	0.700807	High-Risk
TCGA-71-8520	0.575342	1	1.01057	1.05364	2.17429	1.06786	4.09127	2.81496	1.35218	1.59181	2.29791	4.22199	3.00048	4.85249	1.26873	5.10419	0.713265	High-Risk
TCGA-44-7662	0.59726	0	1.5227	1.15328	1.85857	1.08926	3.34899	4.48072	1.19597	1.51145	2.10585	1.65387	1.18689	5.78918	5.22573	2.59365	0.714939	High-Risk
TCGA-69-7978	0.367123	0	3.85511	1.35918	1.63239	1.32938	12.4376	1.83812	1.3323	1.30776	2.40115	2.70634	0.866335	9.29867	2.22411	0.960679	0.718179	High-Risk
TCGA-49-4488	2.38082	1	1.27523	0.98862	4.18846	1.05112	6.64664	1.62928	1.22349	1.42072	2.03222	1.94028	2.29054	7.85448	4.11235	1.13175	0.723085	High-Risk
TCGA-91-6829	3.44658	1	1.5888	1.53243	1.57552	1.58369	0.637447	3.0757	1.56392	1.84447	2.43432	2.69212	3.32377	6.14085	4.30261	1.77816	0.723496	High-Risk
TCGA-93-8067	0.509589	0	1.15187	1.03795	4.42906	1.03972	1.18002	2.73549	1.42461	1.52298	2.62798	2.87769	1.07363	11.5569	0.210794	0.867209	0.724205	High-Risk
TCGA-73-4668	1.27945	0	1.08491	1.15102	1.87665	1.18123	4.63806	2.32457	1.18477	1.17261	1.54091	2.10797	1.73514	6.8092	2.81094	1.26826	0.725251	High-Risk
TCGA-49-AARN	3.10959	1	0.889002	1.1448	3.64117	1.17627	4.60043	1.75307	1.6943	1.44854	1.95844	8.75342	4.36291	18.622	1.00952	1.81765	0.725636	High-Risk
TCGA-05-4397	2.00274	1	1.77809	0.957148	1.77022	1.05455	3.89512	7.5936	1.34304	5.26025	7.78415	1.17493	0.712805	12.8275	2.61856	1.31101	0.72674	High-Risk
TCGA-55-A48Z	1.78356	0	1.16408	1.21729	2.26757	1.02491	2.32511	2.91782	1.52345	1.85001	1.82077	4.64994	2.24883	7.39975	3.47878	3.38783	0.727889	High-Risk
TCGA-MP-A4SY	4.11233	1	1.69612	1.22231	5.3328	0.9702	2.11933	1.9563	1.17375	1.4365	2.4219	5.21754	2.34671	14.5541	2.68505	3.5153	0.729578	High-Risk
TCGA-91-6830	0.164384	0	2.24908	2.48985	2.46885	1.23224	1.31282	2.55268	1.83315	1.49746	2.15658	0.98425	3.05646	5.49447	5.96981	2.18198	0.732414	High-Risk
TCGA-05-4389	3.75068	0	2.52991	0.992127	3.63299	1.14725	3.05931	3.04108	1.1761	1.23553	2.32136	1.73623	1.13183	13.6543	3.49717	1.43864	0.733661	High-Risk
TCGA-50-5055	5.0137	1	1.89425	1.95314	1.82638	1.30634	2.27865	1.13841	1.41913	1.15618	2.45667	1.16413	1.20893	9.74676	2.07548	2.35059	0.736797	High-Risk
TCGA-86-8673	2.36164	0	1.03575	0.94564	5.01584	1.02258	5.96875	2.21271	1.10328	1.09057	2.04172	2.13137	0.953297	8.09444	3.59822	1.20273	0.738243	High-Risk
TCGA-44-A4SS	1.13699	0	2.41123	1.44816	1.82671	1.00952	5.40369	1.85379	1.48594	1.52211	1.75731	2.04598	1.89631	9.23432	1.24056	1.19555	0.738868	High-Risk
TCGA-78-7166	0.706849	1	0.783569	1.0191	1.85215	0.961604	6.20502	1.77451	1.18623	1.2453	1.50612	1.34873	1.7206	6.64147	0.376537	0.777935	0.739625	High-Risk
TCGA-49-6745	1.43014	0	3.6305	1.21059	2.38003	1.24107	4.50347	2.25693	1.58022	1.6578	2.32742	3.21792	0.754606	15.9707	4.34547	1.6093	0.739987	High-Risk
TCGA-55-8614	1.46849	0	1.1325	1.19508	2.009	1.04658	1.57297	2.65656	1.25769	1.57295	1.72605	1.96075	2.26796	7.03328	0.519314	1.40785	0.740893	High-Risk
TCGA-55-8615	1.22192	0	1.02514	0.929917	4.77969	1.5861	0.808983	1.62853	1.29548	1.34206	1.60353	2.40267	5.19587	6.04889	5.6681	1.16739	0.742118	High-Risk
TCGA-97-7547	5.38356	0	1.47106	1.2456	3.63768	1.7123	13.7798	0.851562	1.36559	1.07367	3.15179	2.82953	2.82471	3.59265	2.53408	1.57517	0.742216	High-Risk
TCGA-44-2665	3.56438	0	1.66548	1.27576	2.49229	1.05148	1.78778	1.60586	1.13464	1.41952	2.5447	5.80404	0.529241	21.5154	1.79082	3.56081	0.746514	High-Risk
TCGA-50-5946	4.43014	0	0.958999	1.01679	2.04411	1.02665	3.20961	4.97057	1.15972	4.42155	1.72163	2.60681	8.65118	7.28031	20.8713	0.838838	0.751349	High-Risk
TCGA-99-8033	1.79726	1	1.72094	1.80372	2.45949	1.0071	1.24036	4.62893	1.26317	1.38959	1.44887	2.45079	1.70784	3.21168	0.516058	0.847994	0.756054	High-Risk
TCGA-38-4632	3.71781	1	1.97118	1.58691	4.72308	1.11459	2.35554	2.92243	1.16622	1.07852	2.66912	2.26294	1.19766	15.6288	2.74249	0.897395	0.756686	High-Risk
TCGA-05-4420	2.49863	0	1.32265	0.979653	5.95789	1.5897	1.94485	2.02022	1.26405	1.36436	4.66992	2.00149	0.60697	17.8541	1.08247	1.42503	0.759589	High-Risk
TCGA-64-1677	1.72055	1	1.18044	1.06563	1.76037	1.45062	1.92799	3.12633	1.31354	1.75081	1.74578	2.32259	0.715279	5.17417	4.73267	0.557025	0.763672	High-Risk
TCGA-73-4676	0.769863	1	2.22605	1.12317	3.39349	1.35231	3.31206	3.03603	1.19585	1.4982	2.38864	2.03082	1.71633	9.28213	3.40571	1.48003	0.767071	High-Risk
TCGA-55-1592	1.92055	1	2.13145	1.15876	1.3212	2.84203	1.10222	2.72829	1.33743	1.33416	3.05544	2.06174	2.58494	2.57845	8.40619	1.69127	0.768808	High-Risk
TCGA-MP-A4TK	1.59452	1	1.87287	1.84556	1.62433	1.02766	4.2512	1.92508	1.2746	1.99735	2.49549	3.51119	4.61314	10.1487	2.14323	4.56621	0.773702	High-Risk
TCGA-95-7039	3.48493	0	1.24101	1.13792	6.49489	1.13117	4.26544	1.79399	1.28777	1.24479	1.79282	2.04116	3.89837	6.231	4.80009	1.56989	0.77993	High-Risk
TCGA-44-5644	2.36438	0	0.954336	0.947321	1.78771	1.19438	8.39861	2.45601	1.57612	1.56556	1.75211	1.93034	8.6156	12.1802	2.75758	0.804851	0.781527	High-Risk
TCGA-67-3771	1.67123	0	3.30297	1.24302	3.63131	1.29985	14.8769	2.54657	1.52111	1.38107	2.28054	2.02608	2.26715	4.85613	5.15843	0.94841	0.782148	High-Risk
TCGA-05-4425	1.83288	0	2.7739	1.14201	6.3797	1.01658	3.10161	1.98554	1.35415	1.50078	3.60135	5.2273	2.03129	24.7103	2.45031	3.83021	0.785188	High-Risk
TCGA-NJ-A4YP	0.136986	0	1.23862	1.06061	3.6245	1.12593	1.72834	2.7462	1.26426	1.27418	2.17687	0.935482	0.548781	4.43846	0.82949	2.76601	0.787553	High-Risk
TCGA-49-4506	2.73699	1	1.71762	1.01485	5.73056	1.03414	0.743083	3.35883	2.64616	1.12652	2.78832	0.589824	0.880226	11.6296	-0.22618	0.615346	0.79032	High-Risk
TCGA-55-8092	0.421918	1	2.13413	1.25381	1.13469	1.10841	9.87163	2.52105	2.21678	1.75653	2.50141	0.613848	1.794	7.53805	1.46327	0.828959	0.794321	High-Risk
TCGA-78-7146	0.473973	1	1.34766	0.968213	2.21456	1.04968	2.84615	3.32091	1.15613	1.94907	1.9351	2.4355	0.610011	11.2186	3.24395	0.610047	0.795781	High-Risk
TCGA-55-1594	3.2274	0	2.47348	1.11351	1.62025	1.81799	1.75819	3.13196	1.73082	1.66971	2.11163	1.541	4.52441	6.17028	4.59956	1.91392	0.7972	High-Risk
TCGA-49-4487	2.34247	1	1.57072	1.51079	1.09199	1.19219	0.516301	5.54728	1.18368	1.62287	1.80052	1.13501	1.59688	4.79136	2.11663	1.22406	0.806674	High-Risk
TCGA-49-AAQV	1.85479	1	0.969074	1.03292	6.12707	1.02146	4.64421	3.23346	1.15747	1.10845	2.08915	1.34656	1.08367	9.03149	5.10641	0.979367	0.813183	High-Risk
TCGA-50-5045	5.95616	1	2.52814	1.64445	1.85585	1.39807	2.2194	1.38145	1.41064	1.15556	2.75934	1.68151	1.13349	18.3811	2.06132	2.72442	0.818611	High-Risk
TCGA-49-4514	4.65753	0	0.908194	1.0424	2.67889	1.02993	1.82073	2.80924	1.07125	1.35035	1.73457	1.1466	0.733867	10.2424	0.972602	1.1118	0.824609	High-Risk
TCGA-05-4432	2.08493	0	2.28684	1.11024	2.00885	1.61417	1.99307	2.99937	1.24316	1.70038	2.08293	1.46481	0.965807	6.79743	3.33148	1.00693	0.827786	High-Risk
TCGA-MP-A4T7	0.457534	1	2.01338	1.1787	4.09527	1.14552	8.619	2.28995	1.32443	1.46372	1.84053	1.22473	5.28806	4.84996	1.12025	1.30249	0.831552	High-Risk
TCGA-55-8620	1.0274	1	1.95836	1.29837	4.03115	1.03519	9.76396	2.99167	2.45948	2.21636	2.6698	1.49507	0.912213	0.217346	1.63312	0.629877	0.832927	High-Risk
TCGA-38-4625	8.14521	0	1.92793	1.06125	4.81837	1.06329	1.57536	8.34487	1.2347	2.42185	4.16705	0.863596	0.654633	4.09577	0.250921	1.61887	0.83843	High-Risk
TCGA-MP-A4TE	2.45479	1	0.817831	0.914377	2.46153	1.53095	1.1893	2.42456	1.15785	1.0333	1.7044	1.99284	0.911334	10.8622	1.02196	0.614408	0.850347	High-Risk
TCGA-86-7701	2.59452	0	1.80417	1.55252	2.21217	1.68676	0.892179	3.52696	1.46992	2.05222	1.96976	1.67215	1.10259	1.76327	5.88019	0.869366	0.851942	High-Risk
TCGA-44-6779	1.36986	1	2.97476	1.02038	1.47865	1.04325	2.62999	3.3273	2.23998	1.85317	2.15643	0.540135	0.500392	14.6889	1.30686	0.996507	0.854864	High-Risk
TCGA-86-A4JF	2.01918	1	1.18124	1.02347	2.54029	1.07499	10.018	5.89194	1.23837	1.3224	1.43773	2.29646	1.79092	5.61864	5.53186	0.680706	0.869004	High-Risk
TCGA-86-8585	0.967123	0	2.13306	1.10376	1.03136	0.940243	9.79805	3.17379	1.18555	1.21552	1.29529	0.812021	1.62907	9.10599	0.157293	0.950012	0.872581	High-Risk
TCGA-50-7109	0.843836	1	1.58279	1.17843	1.01322	1.27106	2.01816	1.40139	1.57258	4.58427	3.08847	1.03762	1.09284	1.19263	5.95765	0.809811	0.876273	High-Risk
TCGA-44-7660	1.62192	0	0.954426	1.25038	1.8656	0.982647	2.52694	3.39857	1.14452	2.25251	1.54419	0.838082	0.67471	7.5983	5.90394	0.970524	0.878831	High-Risk
TCGA-49-6761	0.969863	0	1.57857	1.09454	5.37544	1.1161	7.29916	1.79767	2.69489	1.04133	1.80519	3.77085	0.777677	10.7371	1.28743	1.24762	0.881817	High-Risk
TCGA-55-8511	1.51233	0	1.87838	1.03319	3.48301	1.00763	5.59041	2.96358	1.16729	1.40013	2.40469	1.55789	1.39046	20.2303	3.37681	1.14367	0.885101	High-Risk
TCGA-64-5774	7.33151	0	0.907632	0.954538	4.09593	1.4247	0.725848	3.90855	1.3595	1.95108	1.97581	3.04602	0.507201	6.88506	4.75366	0.826984	0.886693	High-Risk
TCGA-91-6831	0.849315	0	2.47074	1.36735	1.95431	1.68075	0.514669	6.72204	1.20894	1.48516	2.57229	0.840215	0.585988	4.15583	3.35068	2.10048	0.886999	High-Risk
TCGA-91-6840	1.01918	0	1.63513	1.14315	1.01508	1.37811	1.05985	1.95073	1.41306	3.21719	1.81404	0.666355	7.37149	4.4271	5.47605	2.5184	0.890014	High-Risk
TCGA-38-4627	3.14247	1	2.40138	1.96147	1.63299	1.29531	0.871913	1.15622	1.5326	1.16608	2.57025	1.40524	0.615213	11.8162	1.96111	6.71239	0.894863	High-Risk
TCGA-44-5643	2.77534	0	1.24761	1.91594	2.19487	1.01267	0.616244	2.24935	1.36867	3.20483	2.98369	0.533652	0.609135	5.32876	0.774183	0.63851	0.89756	High-Risk
TCGA-86-A4D0	0.317808	1	1.01108	1.36767	3.88306	1.56149	0.876267	7.46915	1.16492	1.4071	1.5991	3.35987	1.27358	4.30308	7.74138	0.788515	0.907744	High-Risk
TCGA-95-7562	0.238356	1	1.25912	1.08128	1.96225	2.07421	1.0027	5.5294	1.26816	2.64598	3.43291	2.53141	0.696591	3.97845	6.01053	0.902785	0.908701	High-Risk
TCGA-44-4112	2.2137	1	1.53119	1.23173	7.48894	1.19369	10.0571	2.08702	1.23856	1.53818	2.80786	3.36754	0.792905	4.85059	1.30744	1.4486	0.911927	High-Risk
TCGA-78-7158	0.490411	1	1.434	0.985694	3.72508	0.979924	0.491172	2.04833	1.30745	1.19463	1.69167	3.57797	1.35673	6.48751	5.12744	10.8786	0.913957	High-Risk
TCGA-MN-A4N1	2.26575	0	0.861685	1.06087	3.65904	1.43584	8.81205	2.22811	1.21441	1.63037	1.38519	2.88886	10.9984	11.373	4.15904	1.41298	0.927807	High-Risk
TCGA-73-4670	0.358904	0	1.02802	0.997385	2.15551	1.07111	2.5166	3.70751	1.12269	1.32592	1.40018	0.593079	1.42902	11.5818	0.039382	0.788179	0.94223	High-Risk
TCGA-75-7027	8.38082	0	1.16021	1.16757	1.61213	1.0323	1.99909	3.76683	1.18858	2.42105	1.79804	0.786665	0.733712	3.85878	0.2958	1.6584	0.950329	High-Risk
TCGA-55-1596	5.65753	0	1.12418	0.975611	3.60534	1.02253	4.10914	5.90998	1.16915	1.80503	1.95077	0.588551	0.49761	3.36378	0.455677	0.561886	0.95328	High-Risk
TCGA-73-7499	4.19452	1	1.94635	1.12845	2.92765	1.2111	2.12197	3.91143	1.34813	1.68045	2.40462	1.34386	0.918095	15.7364	1.60566	1.71635	0.962994	High-Risk
TCGA-62-A471	3.4137	0	0.789002	1.06634	1.83335	0.985704	12.1712	6.27062	1.19969	1.61854	2.58118	0.632145	6.11329	11.733	1.85725	1.57243	0.963599	High-Risk
TCGA-78-7148	1.71507	1	1.04286	1.0466	2.18194	1.30981	8.64188	3.19165	1.53141	1.47413	1.60364	1.43312	0.856815	5.65282	1.61613	0.816526	0.972683	High-Risk
TCGA-S2-AA1A	1.40548	0	2.09582	1.87518	1.33813	2.37598	6.69055	0.816209	1.54357	1.16224	2.24924	3.14501	2.74176	5.54619	1.78149	1.72064	0.974756	High-Risk
TCGA-35-5375	0.723288	0	1.38386	2.90226	4.48846	1.26317	1.74035	2.13372	1.22028	1.37825	1.70964	1.84358	0.851627	5.163	1.65238	0.73736	0.985259	High-Risk
TCGA-50-6592	2.12877	1	2.62745	1.7804	3.14314	1.07967	7.30212	3.01921	1.33713	2.53803	2.88801	0.733983	0.602876	8.49612	1.34676	0.947814	0.987211	High-Risk
TCGA-05-5425	2.41644	0	3.19241	1.31507	1.94514	1.19982	5.57266	3.77567	1.55325	1.48176	2.22445	1.12509	1.65672	4.64761	2.18028	7.82323	0.989384	High-Risk
TCGA-49-4490	1.05479	1	0.846418	1.21047	5.11845	1.06372	5.16739	1.23576	1.14016	1.03437	1.58013	1.80279	2.25851	9.25592	1.70233	4.35638	0.997201	High-Risk
TCGA-95-7947	1.30685	0	2.0097	1.11352	1.75494	1.46028	19.4878	3.39944	1.62149	2.32827	2.97755	1.89195	0.842427	6.01311	6.86143	0.85424	0.999911	High-Risk
TCGA-49-4501	3.89315	1	1.47301	1.59315	2.36277	1.27573	1.93414	0.827864	1.32042	1.09756	2.13646	2.69779	2.19994	4.72182	2.93428	12.4506	1.01256	High-Risk
TCGA-55-6981	3.77808	1	1.28957	1.07232	1.65021	2.99481	7.76728	1.88922	1.14463	1.15113	2.40804	4.88071	1.94611	4.26207	5.1359	1.37741	1.01983	High-Risk
TCGA-55-7284	0.665753	1	2.35247	1.87691	1.76136	1.33682	11.3369	1.10064	2.0911	1.3171	4.11908	1.057	3.5582	36.8483	3.72843	1.59846	1.03217	High-Risk
TCGA-55-8302	1.30959	0	1.40893	1.03296	5.80801	1.04097	17.7884	1.92114	1.15096	1.38542	2.14675	5.11159	1.07746	13.3795	1.47216	0.991137	1.03908	High-Risk
TCGA-55-6968	3.54247	1	5.19742	1.36146	3.01846	1.61974	6.18946	7.92051	3.04983	3.69496	3.30364	2.58982	0.637161	4.45479	7.66814	0.653193	1.04655	High-Risk
TCGA-78-8660	0.879452	1	1.8971	1.2079	12.2925	1.06575	9.08812	2.99521	1.31451	1.23672	2.35434	3.23015	2.46526	11.3836	6.05344	0.660938	1.05293	High-Risk
TCGA-55-6712	0.468493	1	2.2569	1.1982	1.82941	1.14596	8.83973	1.91396	1.64702	1.88776	1.76379	1.29105	0.661621	17.3205	2.3603	0.813894	1.06961	High-Risk
TCGA-L9-A5IP	0.158904	1	0.969828	1.16296	2.24528	1.03917	4.78187	7.81514	3.76993	1.32946	1.57906	0.54213	2.83558	8.61541	0.423053	0.625012	1.07477	High-Risk
TCGA-55-8204	1.41096	0	1.42973	1.36506	1.71009	1.11449	1.57852	3.02698	1.38548	1.64727	2.71587	0.86371	0.643395	32.4222	3.48612	1.38638	1.08584	High-Risk
TCGA-05-4434	1.25205	1	3.95187	1.64459	4.26787	1.14512	5.00498	3.14991	1.55218	1.69804	2.75674	2.17451	2.13563	17.7249	1.35905	5.47081	1.08755	High-Risk
TCGA-44-7667	3.00548	0	1.23567	0.926196	5.8987	1.43351	0.459458	10.4889	4.09451	1.7105	2.1665	0.892694	0.500611	5.4515	10.6778	0.579037	1.08901	High-Risk
TCGA-64-5781	4.27123	0	1.02344	2.12959	2.72168	1.06789	2.23172	3.65682	1.25881	1.23577	1.66637	0.636842	0.938481	13.9779	0.339357	1.5082	1.09039	High-Risk
TCGA-55-7913	1.53699	1	1.03142	0.925925	3.47373	1.45892	4.38204	5.90613	1.21479	1.34193	1.45566	1.09064	0.521149	5.75005	1.85664	0.583787	1.09042	High-Risk
TCGA-05-4418	0.750685	1	1.75345	1.12122	4.4248	1.04951	12.7035	2.20887	1.26081	1.39915	4.77174	0.596772	1.43299	21.8122	0.230633	7.24776	1.09335	High-Risk
TCGA-73-4666	2.19178	0	5.5073	1.0329	3.30545	0.990864	8.0546	8.14655	1.2601	2.70615	2.19376	4.34396	0.634346	16.827	0.912755	0.691507	1.09794	High-Risk
TCGA-62-8394	0.380822	1	1.13653	1.14075	1.4711	1.03882	2.40618	2.8252	1.25885	2.33677	1.88692	1.53801	2.11202	12.6886	2.19834	5.386	1.10977	High-Risk
TCGA-69-8255	0.353425	0	1.73775	0.997071	9.67559	0.983508	7.35638	5.27663	1.22339	1.58123	2.16879	0.567904	0.634869	0.707804	0.165912	0.599302	1.11961	High-Risk
TCGA-55-5899	2.54795	0	2.30878	3.86863	7.22819	1.11322	2.81938	5.80294	1.35022	1.60051	2.9931	2.45332	2.34488	11.2325	3.94421	1.15549	1.12318	High-Risk
TCGA-55-8090	1.63836	1	1.5466	1.13844	4.09537	1.0033	3.05187	1.29694	1.23197	1.29025	1.95087	4.42931	2.26908	38.3747	1.39821	1.54789	1.12692	High-Risk
TCGA-49-6743	4.4411	0	1.734	1.26477	3.62397	1.08615	6.62088	4.7968	1.34723	1.98609	2.91701	1.07801	1.18137	28.041	8.09547	1.28128	1.13158	High-Risk
TCGA-44-7661	1.52603	1	3.47154	1.34398	1.94501	1.35654	2.54214	3.33228	1.47318	2.89765	3.45371	2.21271	1.35359	31.4846	3.35289	1.11297	1.13535	High-Risk
TCGA-MP-A4TA	2.60274	1	1.2034	1.05113	5.17342	1.08919	7.58026	4.67391	1.30218	2.20561	2.08917	1.66635	2.02816	8.28804	1.2274	0.791086	1.1365	High-Risk
TCGA-05-4403	1.58356	0	2.35894	1.34789	3.15893	1.08693	14.9843	0.896655	2.00289	1.15303	4.11687	0.93289	0.716564	40.0755	0.951158	0.932286	1.14164	High-Risk
TCGA-64-1678	3.25753	0	0.86124	0.953049	4.55298	1.52539	0.972216	2.69555	1.21447	1.12531	1.11358	2.33541	1.37216	19.5924	3.64737	0.600057	1.14176	High-Risk
TCGA-50-6590	3.52877	1	4.53785	2.7341	4.43438	1.03267	1.33938	5.29211	1.365	2.26219	2.12524	0.538547	0.561296	14.4597	3.37598	0.856321	1.14299	High-Risk
TCGA-95-7043	1.37808	1	0.775416	0.97844	1.99931	1.14997	1.41268	2.79883	1.24955	1.16666	1.39806	3.25432	0.639318	0.549534	1.37219	13.744	1.14409	High-Risk
TCGA-95-8494	0.230137	0	1.3719	0.934819	11.8198	0.998683	2.52904	3.50677	1.14774	2.3005	1.69095	6.56019	2.16402	10.26	1.13411	0.799998	1.16121	High-Risk
TCGA-62-8397	3.53151	0	1.42223	0.972729	1.92938	0.9942	0.531387	0.790875	1.20118	1.04319	2.55808	5.87555	5.8327	2.0028	0.840513	27.8623	1.19946	High-Risk
TCGA-50-5939	1.26027	1	2.68334	1.26318	5.81715	1.46367	3.46756	2.59066	1.53309	1.43359	2.07358	0.943373	0.907033	20.8914	2.97697	0.99765	1.20172	High-Risk
TCGA-78-7220	2.21096	1	1.02846	1.57182	2.06036	1.14758	4.42758	6.71958	1.5922	2.29723	1.73821	0.708785	1.74027	6.73238	3.62109	2.4211	1.20263	High-Risk
TCGA-MP-A4TI	1.17534	1	3.6923	1.24428	2.30843	1.10799	2.16084	3.12353	1.30851	3.29188	2.26757	2.1386	1.09428	22.0207	0.906783	1.53682	1.20933	High-Risk
TCGA-55-8505	1.20548	0	0.999797	1.21859	2.82109	1.01962	19.6293	2.92849	1.26329	1.88471	2.42019	0.693617	3.70753	8.48096	0.173932	2.92373	1.21557	High-Risk
TCGA-78-7536	0.668493	1	2.25564	0.94005	1.30771	2.05496	0.449383	6.28985	1.35519	3.02045	1.59233	1.19485	0.515553	8.16912	10.6858	0.594849	1.22074	High-Risk
TCGA-62-8398	1.21644	1	1.51852	2.70068	2.89191	1.21177	11.8284	3.60836	1.47784	1.9053	2.35191	0.757302	2.47801	4.236	0.228884	2.592	1.22982	High-Risk
TCGA-86-8075	1.90137	1	1.80925	1.35302	1.97565	2.07127	8.68107	2.21728	1.26696	1.79499	2.38716	2.11459	0.887951	5.5597	1.76246	4.17559	1.23295	High-Risk
TCGA-35-4122	0.616438	0	3.19811	2.59261	5.00294	1.09836	3.05344	2.21197	1.59509	1.35063	2.27817	1.4847	0.543904	23.3839	0.544529	2.82034	1.23712	High-Risk
TCGA-62-A46O	3.98356	1	0.766408	1.14566	1.23965	0.989328	3.98488	10.0908	1.55148	2.33314	1.37123	0.55789	2.16483	5.53335	0.999363	1.24977	1.24262	High-Risk
TCGA-49-4507	0.734247	1	1.09806	1.33801	5.38648	1.00393	1.95139	4.35517	1.52469	1.30124	3.40513	0.551987	0.690643	38.0018	0.319097	0.682668	1.26184	High-Risk
TCGA-55-6984	2.08219	1	0.808272	1.41987	2.2647	1.29405	22.723	1.7525	1.29386	1.31604	3.34986	1.81241	0.868888	25.3624	0.300563	0.814272	1.28705	High-Risk
TCGA-49-4494	2.96164	1	1.18063	0.9982	5.12193	1.86229	2.6222	3.00773	1.13915	1.21461	1.87441	2.86013	0.636021	20.2105	1.16241	0.983438	1.28709	High-Risk
TCGA-05-4250	0.331507	1	3.2514	1.28755	3.82179	1.25351	2.61657	4.67134	1.97235	2.21869	2.3687	3.2122	1.04531	28.0156	0.547754	1.63054	1.2887	High-Risk
TCGA-44-7670	2.41644	0	1.10446	1.54708	2.09481	1.23817	1.84656	4.72227	1.25163	2.7587	1.98893	0.973918	1.15027	3.71833	3.35094	7.08372	1.3061	High-Risk
TCGA-67-3773	1.16986	0	1.69046	1.09853	1.01212	1.07868	0.489118	0.817992	3.1277	1.41186	1.80831	9.78611	4.20087	11.8726	1.4821	25.2645	1.3281	High-Risk
TCGA-L9-A443	0.528767	1	1.03096	1.24439	1.98883	1.04244	0.762591	1.41329	1.32266	1.16289	2.38607	9.08673	5.52429	8.13629	2.25172	28.8451	1.33683	High-Risk
TCGA-55-8089	1.92329	1	5.39059	1.81264	2.50743	1.14796	5.16894	2.85479	3.10862	2.89343	1.86594	1.49814	0.807443	25.817	0.530871	0.643495	1.35293	High-Risk
TCGA-35-4123	0.49863	0	2.41105	1.03355	5.86418	1.1298	3.12957	1.81784	1.45233	1.78741	2.1961	1.8449	1.04841	32.9998	0.326294	1.91599	1.36076	High-Risk
TCGA-83-5908	2.25753	0	2.51599	1.61081	1.81741	1.04076	16.2737	4.467	2.0245	3.4501	2.02901	1.60067	0.585431	16.3808	9.59713	0.848908	1.37353	High-Risk
TCGA-50-6597	3.47397	1	0.870526	1.46819	1.3592	0.949439	3.97642	1.02415	1.26066	1.02116	1.31296	1.38327	1.59629	4.5306	1.3308	18.0931	1.3852	High-Risk
TCGA-78-7155	3.20822	1	1.23379	1.22921	2.00538	3.57853	0.460395	5.89782	5.6082	2.05653	3.05507	0.525926	0.531727	3.70431	13.2984	0.533709	1.39286	High-Risk
TCGA-95-7944	1.03288	0	2.75185	8.86888	2.09047	1.00991	5.92099	2.81824	2.53199	1.42113	2.19109	0.544837	4.13704	4.73844	-0.0167156	0.841381	1.39625	High-Risk
TCGA-75-6214	3.05479	1	0.870915	0.97204	2.35371	0.962991	5.52925	2.99273	1.12915	2.87537	1.59472	0.696662	0.531756	22.6165	0.866789	0.810942	1.40559	High-Risk
TCGA-55-6978	0.482192	1	3.99182	2.81812	2.18331	1.1152	7.58516	3.07443	2.91751	3.95024	2.34912	1.98071	0.663248	10.1436	0.694801	1.72566	1.41143	High-Risk
TCGA-55-A4DF	1.20548	1	4.06291	1.40061	1.63909	2.4812	0.641836	4.89272	1.17218	5.01975	1.67886	3.14768	1.52126	10.515	18.436	0.628437	1.42949	High-Risk
TCGA-05-4433	2	0	2.67862	1.35232	2.27415	1.35737	22.9547	1.38225	4.53054	1.41076	3.89541	0.765957	1.14688	39.3268	2.9732	0.988945	1.43055	High-Risk
TCGA-55-6975	0.323288	1	1.10599	1.2515	2.59349	1.25854	1.09386	5.71223	1.66751	1.91708	2.28681	0.618448	1.01519	29.1632	0.280472	2.17764	1.44852	High-Risk
TCGA-49-AAR3	5.1863	0	2.41703	1.05637	2.99471	1.06106	2.59107	4.62356	1.27382	3.74544	1.57245	1.05912	1.14121	16.5356	0.649711	1.37427	1.4737	High-Risk
TCGA-49-6767	1.85479	0	1.645	0.981836	1.98174	0.991063	3.15032	2.9666	1.15446	2.17618	1.6178	2.34294	0.484665	33.7202	0.277937	4.51809	1.48687	High-Risk
TCGA-53-7624	2.85753	1	1.17729	1.16824	2.16752	0.942355	1.62845	18.1333	1.20798	2.68209	1.65877	0.560183	1.25561	8.20231	4.0345	1.01773	1.50266	High-Risk
TCGA-78-7154	1.62466	1	1.09873	2.04086	5.92035	1.53891	12.3765	4.85928	1.33517	1.9335	1.51478	1.76846	0.877811	10.3851	7.13935	0.862864	1.50614	High-Risk
TCGA-L9-A7SV	1.54795	0	0.914685	1.00629	2.13459	1.51458	3.06604	3.81652	1.18336	1.59008	1.4642	2.91521	20.8363	7.62908	11.5856	27.3841	1.5241	High-Risk
TCGA-38-4630	2.93973	1	1.17727	1.04653	1.75614	2.01671	0.46241	4.0171	1.13448	3.23902	1.88353	0.533925	0.562561	11.5123	0.783859	1.16656	1.52637	High-Risk
TCGA-50-5072	0.684932	1	1.215	1.33721	4.32264	1.19288	3.38672	7.49152	1.19781	2.69789	1.89006	0.972678	0.981472	13.1224	0.98086	2.62875	1.52959	High-Risk
TCGA-55-7726	1.7863	0	1.30435	1.80128	1.32595	1.03395	3.08665	2.90365	1.24007	2.97838	2.59083	0.583855	0.627313	35.6995	0.0610472	1.49958	1.53517	High-Risk
TCGA-38-4631	0.969863	1	1.22328	1.10488	5.12156	0.999697	14.3414	3.07166	1.12827	2.55981	2.39517	0.603511	0.506201	21.8484	0.167274	0.900029	1.54107	High-Risk
TCGA-50-6594	1.0137	1	1.26585	0.995254	14.1608	1.32049	5.12783	3.5023	1.11901	1.46536	2.14092	2.15354	0.494825	20.8999	2.82858	0.789529	1.58499	High-Risk
TCGA-44-2668	2.08493	1	3.90021	1.31991	1.72268	1.10305	1.7121	5.58405	1.41764	2.23223	1.9267	2.80587	0.636831	53.1095	2.78695	1.1719	1.59392	High-Risk
TCGA-44-7669	1.5726	1	3.21422	1.50953	1.42289	2.37099	1.55965	7.79466	2.36758	3.64206	1.87087	2.43629	3.13197	7.93604	2.17837	0.877241	1.60871	High-Risk
TCGA-86-8358	1.78904	0	1.26091	1.42562	6.25109	1.06915	7.08771	8.87015	2.74153	3.78312	2.38592	3.51185	1.08572	18.1907	5.44936	1.02276	1.66859	High-Risk
TCGA-MP-A4TF	0.920548	1	1.04479	0.995392	3.48213	1.05732	6.3746	2.06007	3.53054	3.04664	1.47417	1.02564	1.17783	31.0405	0.913786	0.80724	1.68578	High-Risk
TCGA-49-AAR9	0.712329	1	0.882912	1.63571	3.73205	0.941869	16.0057	4.43971	1.21234	3.13663	1.25816	2.69165	0.478236	18.5956	2.33636	0.66894	1.70093	High-Risk
TCGA-73-A9RS	0.931507	1	0.975846	0.933265	1.89323	1.142	5.32377	3.98094	1.17562	5.92323	1.44633	0.57566	1.74715	4.16548	0.315663	0.591197	1.72668	High-Risk
TCGA-38-4629	2.36712	1	3.1501	5.03269	3.72955	1.15198	2.62891	3.38278	1.31645	2.45146	2.4225	1.17192	0.517052	30.7093	1.10246	1.52218	1.72879	High-Risk
TCGA-91-6848	0.613699	0	3.94245	1.73948	1.94942	1.51598	2.26545	5.85013	1.44204	5.99526	2.30458	0.724693	0.669143	10.0452	3.34479	0.987634	1.76022	High-Risk
TCGA-50-5931	1.18904	1	0.779726	1.31612	3.22156	1.33209	0.603217	6.72464	1.23086	5.25513	1.27034	0.658263	0.549891	1.64426	1.23655	1.23398	1.79776	High-Risk
TCGA-78-7150	1.82466	1	0.88817	2.66614	2.28225	1.06752	14.7453	5.95534	1.21537	1.61987	1.86152	0.697566	1.59192	7.65719	0.766729	11.5082	1.80878	High-Risk
TCGA-78-7540	3.27945	1	1.107	1.08089	1.65486	1.0687	39.549	0.936622	2.26752	1.19802	3.26354	1.20666	1.85597	46.1799	0.822263	0.912193	1.8136	High-Risk
TCGA-91-8499	0.0986301	0	2.22654	1.25175	3.98287	2.68184	0.514113	5.76905	1.43479	2.74008	1.9447	0.703821	0.529363	17.8281	3.29841	0.652936	1.8299	High-Risk
TCGA-91-6847	2.30685	0	0.740164	1.29	4.0005	1.48847	0.659488	4.16624	1.29358	5.24164	1.83876	0.715939	0.486542	16.3476	0.559129	0.563465	1.94619	High-Risk
TCGA-05-4415	0.249315	1	1.2336	11.152	1.78559	0.988897	13.6095	19.2617	1.23242	1.88633	5.48108	0.600774	1.03167	5.08657	0.899961	0.598025	1.98757	High-Risk
TCGA-50-6591	0.326027	1	0.723551	2.004	1.26319	3.17161	0.726735	6.67737	4.28833	4.33139	1.14418	0.741232	0.658765	3.08356	11.426	0.555567	2.08962	High-Risk
TCGA-50-5044	1.70959	1	0.859533	3.32947	2.09373	1.37359	0.570369	2.43229	1.26165	3.13435	2.43214	1.07758	0.791095	60.8628	0.801694	1.0075	2.23666	High-Risk
TCGA-50-6595	0.517808	1	1.96736	2.01837	2.56161	1.42437	1.92536	4.46567	1.59008	4.12888	1.90942	0.743039	0.537164	60.1531	0.797791	1.37757	2.5001	High-Risk
TCGA-55-7914	0.512329	1	1.32012	1.05742	2.38187	1.03748	2.89811	1.8868	1.5893	1.14725	1.9655	8.60061	3.08573	10.1328	0.955016	57.7958	2.87587	High-Risk
TCGA-78-7542	0.879452	1	0.858056	2.43103	1.73311	0.987897	6.99907	3.71668	1.09929	8.14358	1.74415	0.980874	0.637578	43.1667	1.81768	0.591062	2.87826	High-Risk
TCGA-05-5429	0.753425	1	0.873925	3.95768	5.29375	2.16049	16.9444	1.94054	2.00626	1.85827	4.10295	1.82831	0.491478	80.2384	0.00780055	5.71486	3.07448	High-Risk
TCGA-64-5775	0.169863	1	1.32531	1.22901	1.3777	4.64629	2.28558	3.63069	1.91105	5.67518	3.62485	2.52269	0.474877	63.0082	0.937623	0.550343	3.45811	High-Risk

## Sheet: Supplemetary Table 3
Supplemetary Table 3 The mRNA sequencing data of the PRS genes and overall survival data of patients in the test set
id	OS time (years)	OS state(1:dead; 0:alive)	TLR8	FGF2	F12	ST6GALNAC3	PTPRH	EXO1	FRMD3	E2F7	ABHD6	STK32A	COL4A3	PLEK2	LIFR	CYS1	RiskScore	PRS subgroups
GSM1012919	5.54521	0	3.27143	0.929928	1.48363	1.03274	0	0.628277	1.74524	0.504519	3.77687	3.32765	6.43295	0	15.2352	1.84373	-0.624368	Low-Risk
GSM2719013	3.96438	0	4.02291	2.55876	0	1.80284	0	0	2.89901	0.0972869	5.16079	7.30302	8.86145	10.8561	15.5491	2.31628	-0.612815	Low-Risk
GSM1032946	2.16986	0	2.9715	1.11361	1.30956	1.04309	0	0.850898	1.70723	0.6344	4.00444	3.02634	6.00494	0	15.3234	2.11591	-0.570566	Low-Risk
GSM2718987	7.61644	0	4.42897	2.48765	0	0.711536	0	4.23749	0.723777	0.71059	2.7662	4.23814	9.87864	8.0978	15.8031	1.30613	-0.386911	Low-Risk
GSM2719000	7.84932	0	5.37234	1.00207	0	1.84723	0	0	0.968696	0.863455	3.45449	5.57037	6.4895	2.84723	12.4863	3.83934	-0.308879	Low-Risk
GSM1012836	11.0329	0	3.91172	1.94151	0.0936702	0.944572	1.94892	0	1.77268	1.24972	2.56735	4.74076	6.83578	0	8.68225	0.346344	-0.282864	Low-Risk
GSM1032956	2.28822	0	0	2.75842	3.17436	0.208225	0	0.222489	1.89271	0	3.43846	0.74094	3.90671	0	5.84027	0	-0.267881	Low-Risk
GSM2719007	6.4	0	2.86787	3.40397	0	0.929949	0	0	2.5366	0.750161	3.18483	7.55027	8.71805	0	12.6849	7.78906	-0.234333	Low-Risk
GSM1032885	4.33973	0	3.84916	1.9905	0.188806	0.996901	2.29274	0	1.72934	1.33498	2.62373	4.47871	6.70788	0	8.32915	0.0848533	-0.229534	Low-Risk
GSM1013018	2.93973	0	2.09832	0.952661	0	1.3897	1.68113	0	1.27664	0.849854	2.76277	4.99483	7.57147	0	12.7858	4.19513	-0.212735	Low-Risk
GSM1033032	1.06521	0	1.783	1.37923	0	1.02007	5.77167	0	1.25962	0.271426	2.04512	1.7064	3.67692	0.364979	15.1904	0	-0.21206	Low-Risk
GSM2718965	0.882192	1	5.39468	4.89377	0	1.68916	0	0	1.91516	0.467987	3.82219	3.25488	7.41679	0	10.9236	0	-0.205256	Low-Risk
GSM1013038	2.73973	0	1.6041	1.4747	0	0.961923	6.01636	0	1.25129	0.241572	2.02644	1.68619	3.90919	0.928164	15.1269	0	-0.20509	Low-Risk
GSM2719002	7.21918	0	4.13758	1.88693	0	1.20565	0	0	1.22579	1.98311	2.95276	7.19957	7.60392	14.2594	14.2949	0	-0.19032	Low-Risk
GSM1033017	1.65699	0	2.95067	1.52398	1.79577	1.12803	1.12846	0	1.42402	0.143059	4.26901	3.4797	7.54276	4.8837	9.9276	8.56227	-0.18349	Low-Risk
GSM1013012	4.18904	0	3.07225	1.40694	1.9945	1.09221	0.75757	0	1.45376	0.156041	4.01814	3.80176	7.96012	5.75082	10.3769	8.69121	-0.178009	Low-Risk
GSM1013102	3.10959	0	2.42179	0.749861	1.39558	1.36364	2.10646	1.00571	1.97943	0.643992	3.98484	3.91247	3.2394	10.8235	10.2603	0	-0.177727	Low-Risk
GSM1032999	1.30192	1	4.1942	0.51744	0.518988	1.38113	7.78389	0	1.3541	0	4.76417	1.23463	5.23284	17.5834	6.14837	0.991227	-0.174604	Low-Risk
GSM1012935	5.78356	0	0	2.8252	3.28308	0.438882	0	0	1.92465	0	3.28818	0.597763	4.12125	0	5.70576	0	-0.153315	Low-Risk
GSM2718998	7.92603	0	4.33982	1.39481	0.308001	2.26998	0	0	2.1533	1.51588	2.95247	8.58963	7.71972	1.00644	12.2066	1.08366	-0.133831	Low-Risk
GSM1033021	1.14411	0	2.0287	0.993704	0	1.47325	2.06621	0	1.27151	1.0038	2.82631	4.78142	7.1965	0	12.4868	4.24081	-0.124579	Low-Risk
GSM1213671	7.32	0	2.66352	1.82083	0	1.47815	3.92439	0.43346	1.8575	0.893557	1.83596	3.87592	6.05139	0	18.9189	0.262998	-0.123075	Low-Risk
GSM1012990	3.32055	1	4.30903	0.443131	0.55414	1.30542	7.84666	0	1.37099	0.0129807	4.43023	1.12186	5.36461	17.2545	6.04935	1.96505	-0.111534	Low-Risk
GSM1013049	2.25205	0	4.47523	1.74888	0.534146	1.69677	1.15027	0	2.69483	0.390763	4.2491	1.90855	3.62847	0	16.0502	8.34661	-0.103327	Low-Risk
GSM1033034	0.670685	0	5.38857	2.90473	0.641225	2.23809	0	0	2.74535	0.905436	3.85989	2.55278	7.9862	0	20.1489	4.12681	-0.0906554	Low-Risk
GSM1012852	10.2	0	4.18135	3.28045	0	2.36575	0	0	2.70795	0	5.20367	0.619859	8.14456	2.96959	12.167	3.71627	-0.0852959	Low-Risk
GSM2718963	0.523288	1	5.77272	4.60076	0	2.15545	0	0	2.39186	0.158046	4.3614	1.36687	9.61845	0	8.97593	1.56064	-0.0785268	Low-Risk
GSM1013098	0.567123	1	1.24713	1.75568	2.95904	1.04508	2.01381	0.140468	0.812333	0.79788	3.45243	4.56713	6.10288	7.75434	14.652	3.76759	-0.0712221	Low-Risk
GSM1012936	5.65479	0	1.5395	2.74149	3.01772	0.893412	0	0.585168	1.82002	0.504519	1.91092	6.06207	8.27498	2.96207	9.21816	0.413691	-0.0660491	Low-Risk
GSM1012983	3.32055	0	0.554951	0.194365	4.07309	1.53609	6.95627	1.93955	0	0.390763	3.27649	5.96847	8.75917	0	4.64912	0	-0.0652949	Low-Risk
GSM1013042	1.65479	0	5.38214	2.92353	0.705766	2.34006	0	0	2.67745	0.753335	3.65873	2.7834	8.22721	0	19.2045	3.64167	-0.0618482	Low-Risk
GSM1032995	1.30192	0	1.01767	0.206751	4.05792	1.60689	6.77897	2.21402	0	0.496972	3.41705	5.94101	8.46835	0	5.08677	0	-0.0603013	Low-Risk
GSM1013088	3.00274	0	2.02408	1.91271	2.57386	2.06843	0	2.10661	1.94192	0.954696	4.69989	2.48172	3.01766	0	15.6971	0	-0.05029	Low-Risk
GSM2719014	4.19178	0	5.49758	3.02852	0	1.75116	0	0	2.29142	0.904095	2.93616	4.59781	7.83139	7.81018	9.89869	0	-0.0417073	Low-Risk
GSM2718996	3.74247	1	4.78764	1.96327	0	1.62845	0	0	1.84564	1.21286	1.83782	5.22245	9.98285	2.8674	17.2958	4.68857	-0.0404572	Low-Risk
GSM1032957	2.24877	0	1.67367	2.66221	2.87165	0.91452	0	0.891784	1.78428	0.6344	1.92648	6.06703	7.95493	2.24914	8.77925	0.670807	-0.0320756	Low-Risk
GSM1032997	1.42027	0	0	1.89364	2.2414	0.47628	10.1567	0	0.891994	0	3.20115	5.19729	5.05888	6.7605	0.835609	1.68377	0.00522768	Low-Risk
GSM1013035	1.99178	0	1.90534	1.4747	1.26162	0.920983	2.54047	0.442074	0.0378976	0.682253	2.47392	6.14529	5.87505	8.96177	0	0	0.0109681	Low-Risk
GSM1032931	2.52493	0	3.81082	1.57501	3.13024	1.55308	0	0.809889	0.917189	0.859944	3.15757	5.92692	7.8922	1.31531	12.4868	7.36355	0.0258456	Low-Risk
GSM1012954	3.25479	1	1.84835	0.412481	2.9256	0.874265	5.69333	2.03751	1.24078	1.53744	2.19344	4.3227	7.39698	0	8.10552	0	0.0271054	Low-Risk
GSM1033045	0.828493	0	6.45559	2.52003	1.91279	2.00906	0	2.27567	1.77333	1.41583	3.94267	1.7064	4.23878	2.78648	15.2348	0	0.0366304	Low-Risk
GSM1013007	1.40548	0	4.57369	0.797215	2.91968	1.33319	4.53578	0.387724	2.24484	0.488904	2.55505	5.44466	4.07597	7.01546	7.55665	2.46403	0.0443248	Low-Risk
GSM1012897	6.42192	0	3.80094	1.75719	3.24909	1.56634	0	0.989866	0.849806	0.706824	3.05426	5.95225	7.9957	2.01028	12.7968	7.4297	0.0532682	Low-Risk
GSM1213688	5.76	0	1.17902	1.33609	0.547703	1.02491	0	0.818528	0.973753	0.586388	2.21595	7.07564	5.17002	9.61563	0	0.897112	0.0653039	Low-Risk
GSM1033030	0.789041	0	1.60278	1.55464	1.11208	0.938263	2.77339	0.918972	0.24057	0.832409	2.5099	6.16401	5.86297	8.29896	0	0	0.067921	Low-Risk
GSM1013043	2.45479	0	0	0.167352	3.00504	1.59748	0.31511	1.41704	0	0.30009	1.51881	5.69483	3.09309	2.76275	11.7584	0	0.0683525	Low-Risk
GSM2718975	8.79452	0	6.21094	3.91944	1.57142	1.83746	0	0	2.48908	1.46099	3.98493	6.14136	7.19114	17.0785	14.3129	0	0.0686799	Low-Risk
GSM1213703	5.96	1	3.12831	1.51474	2.12457	1.58847	0	0	2.85007	0.415535	2.02252	5.2053	5.54128	5.71459	11.7109	2.39418	0.077235	Low-Risk
GSM1012868	8.91233	0	4.57567	1.34974	0.479237	0.813234	1.68113	2.32006	1.08714	2.16122	2.36026	4.96637	5.80765	12.0731	8.49846	0	0.0885594	Low-Risk
GSM1013066	1.67671	0	4.37583	3.41499	1.16858	1.21984	2.19862	2.50896	1.67446	1.37998	2.90756	3.88096	6.45014	3.97294	11.3235	0	0.0939115	Low-Risk
GSM1013008	3.56712	0	2.67284	1.05039	0	1.10703	1.49925	2.612	0	1.4675	3.19609	4.0596	1.91644	8.52952	10.8147	3.25448	0.0940147	Low-Risk
GSM1213831	5.13	0	0	0.588637	3.69569	1.01075	5.00817	1.747	0.558532	0.929694	3.44685	6.82622	2.0855	7.37098	3.74548	0.203343	0.095044	Low-Risk
GSM1032910	3.51123	0	4.35952	1.53421	0.457152	0.718318	2.06621	2.37373	1.11516	2.09416	2.39514	4.74996	5.49029	11.7047	8.15849	0.281507	0.103247	Low-Risk
GSM2718973	3.52055	1	4.52285	3.65807	1.00456	2.75518	0	0	1.94603	0.0584946	5.26337	4.24485	5.564	9.91545	13.8537	3.95948	0.10367	Low-Risk
GSM1013059	2.08767	0	6.29809	2.55765	2.11339	2.04441	0	2.07524	1.81122	1.36923	3.72359	1.70073	4.47039	3.53659	15.1743	0.150148	0.106857	Low-Risk
GSM1033013	1.42027	0	2.67608	0.793271	0	1.17247	1.87509	2.48323	0	1.48727	3.33109	3.74272	1.63279	7.8142	10.353	3.66621	0.110619	Low-Risk
GSM1032899	0.236712	0	0.573789	1.41048	1.91279	1.26501	2.91857	0.265289	1.97812	0.0773625	3.88063	3.74272	7.32722	4.58906	6.81454	8.26726	0.119136	Low-Risk
GSM1012985	3.6	0	0	1.96065	2.42404	0.600408	9.80975	0	0.812333	0.0626588	3.09493	5.34429	5.69603	7.56026	0	2.14923	0.119387	Low-Risk
GSM1213687	6.46	0	0.814077	1.35328	2.56231	1.22418	0	0	1.58606	1.37298	2.97114	3.82216	0.316827	0	7.0996	0	0.120997	Low-Risk
GSM2718970	11.9726	0	3.99735	1.79399	0.523011	1.46926	1.40427	3.61372	1.9102	1.8633	3.36633	6.30234	0.343395	16.8937	19.579	0	0.121528	Low-Risk
GSM1032981	1.14411	1	0	1.19963	0	0.556694	3.86722	1.01372	1.5729	0.644046	3.90134	1.93467	4.35666	8.50537	0	4.58012	0.122664	Low-Risk
GSM1033012	0.552329	0	4.51029	0.938562	2.76811	1.41725	4.40524	0.575153	2.23772	0.615043	2.60103	5.3025	3.79898	6.18997	7.40677	2.90156	0.123969	Low-Risk
GSM1033035	0.986301	0	0.21907	0.170062	2.86021	1.6694	0.721837	1.77453	0.155912	0.375461	1.5154	5.61203	2.76675	2.0172	11.3893	0.150555	0.127652	Low-Risk
GSM1033050	0.670685	0	4.34128	3.46308	1.0259	1.27038	2.51628	2.72346	1.64043	1.42382	3.00395	3.55048	6.13399	3.16703	10.9277	0	0.132221	Low-Risk
GSM1012853	0.567123	0	0.397584	1.53563	2.11557	1.18017	2.69803	0	2.00431	0.110896	3.67822	4.05572	7.6434	5.4085	6.91534	8.33132	0.14083	Low-Risk
GSM1012967	2.93151	1	0	1.1869	0	0.645395	3.89566	1.01929	1.60452	0.519299	3.69444	2.00311	4.97714	9.19089	0	4.15384	0.142077	Low-Risk
GSM1213692	5.74	1	2.69725	1.53136	0.921901	0.91828	3.18617	1.92479	1.75684	0.464259	2.43621	6.71152	5.69235	7.83905	7.92134	7.48012	0.143886	Low-Risk
GSM1012937	6.0274	0	2.07133	0.614785	3.14049	1.33737	1.98281	0.61431	0.900041	0.682253	2.66366	2.10772	6.49302	4.29945	6.18468	1.86292	0.152824	Low-Risk
GSM1032980	2.05151	0	4.86933	2.58256	1.96424	2.06884	0.514798	1.26763	2.50645	1.22748	4.88044	5.33237	4.61558	9.52575	11.7934	4.12681	0.155132	Low-Risk
GSM2718952	1.12877	1	5.49827	1.73042	0	1.86849	0	0	2.57778	1.9926	3.11348	6.54643	7.36301	25.5762	15.9051	0	0.162601	Low-Risk
GSM2718981	3.49041	1	5.31048	2.6599	0	1.9757	0	0	2.65542	1.27712	3.32653	1.04485	5.19744	0	10.8457	2.35615	0.170896	Low-Risk
GSM1033015	1.02575	0	0	3.11485	0	1.00851	0	0	2.62227	0.566252	4.34942	0	0	5.17673	2.48849	0.863489	0.178595	Low-Risk
GSM1032991	1.69644	0	5.0301	1.80538	2.65145	0.648154	6.63455	2.27567	1.618	2.20165	4.16785	2.61073	4.52543	15.0293	8.27238	0.541628	0.180242	Low-Risk
GSM1012966	5.20822	0	4.94423	2.61921	2.15914	2.12493	0.155585	1.30346	2.48073	1.11594	4.51764	5.4662	4.7719	10.1202	12.1565	3.52124	0.183139	Low-Risk
GSM1032914	3.74795	0	4.63529	2.13351	2.88307	0.755984	4.95873	3.13399	1.78428	1.43978	3.88063	3.10019	3.12294	8.98396	5.52875	1.43387	0.185091	Low-Risk
GSM1013087	3.50137	0	5.47929	2.56444	0.286054	2.74585	0	1.11168	2.40478	1.18601	4.31904	0	1.38007	0	17.4291	0.674828	0.194334	Low-Risk
GSM1013099	1.3589	0	2.82777	2.51816	0.593976	2.02193	0	0	1.56467	0.742308	4.78113	0.570866	3.5909	0	11.9373	7.11741	0.195605	Low-Risk
GSM1013010	2.59178	0	0	3.11011	0	0.944572	0	0	2.57845	0.440913	4.07821	0	0	6.06069	1.47236	0.567978	0.200873	Low-Risk
GSM1012972	4.89589	0	2.95217	4.84717	0	1.35532	8.83225	3.492	0.804811	0.199864	6.79017	0	0	0	0.349433	3.40029	0.20432	Low-Risk
GSM1012925	6.36164	0	1.16041	2.13437	3.13569	0.889113	1.27132	0.838355	2.0345	0.694929	2.3763	5.81172	9.37148	7.08684	0	1.43775	0.205085	Low-Risk
GSM1012844	2.79452	1	2.44607	0.62972	4.43215	1.30161	0	0.25689	1.83997	0.753335	1.39519	4.77588	0	0.533474	7.63193	0	0.208276	Low-Risk
GSM1013009	4.18356	0	3.24505	0.901202	3.56076	1.59632	1.15027	3.36779	1.05107	1.49463	2.75237	4.38559	3.43511	0	8.91982	0	0.209919	Low-Risk
GSM1012851	1.86027	1	2.70839	1.65987	1.22013	1.08004	2.22923	2.10661	1.35723	0.879875	1.91092	4.98179	5.4542	8.2743	7.32514	1.73475	0.215473	Low-Risk
GSM1012872	9.46575	0	4.69182	2.08752	3.02161	0.843887	5.1619	2.9716	1.82002	1.39512	3.68471	3.42006	3.37745	9.60087	5.22338	1.17042	0.225085	Low-Risk
GSM1213678	4.08	1	3.56009	1.93248	1.37476	1.2229	0.869479	2.04723	1.34209	0.846718	3.94064	6.32254	3.14351	14.0261	2.03613	4.56303	0.227282	Low-Risk
GSM1213818	3.38	0	1.92844	1.30408	3.20446	1.0707	4.52371	2.16395	2.05265	0.745847	2.52358	3.12282	3.07293	0.637969	5.20125	0.695027	0.231549	Low-Risk
GSM1032901	1.14411	1	4.74126	1.72605	2.40071	1.14476	0.514798	1.80003	1.19983	1.25254	3.04802	8.88684	5.3314	8.84766	14.103	12.8684	0.234473	Low-Risk
GSM1033014	1.65699	0	3.12298	1.05935	3.47647	1.58254	1.56473	3.31764	1.09076	1.51082	2.82631	4.10035	3.1792	0	8.5551	0	0.2458	Low-Risk
GSM1012895	7.02466	0	4.10398	0.254565	3.01772	1.17798	0.208926	1.63817	1.66709	0.908975	3.02028	1.34119	1.03769	3.86576	7.48118	6.0493	0.255467	Low-Risk
GSM1032958	2.36712	0	2.06657	0.781978	3.00762	1.42751	2.3302	1.1212	0.967274	0.832409	2.71413	2.01647	6.19231	3.46955	6.27067	2.42064	0.260076	Low-Risk
GSM1032949	2.52493	0	1.10091	2.04803	3.00762	0.920471	1.68179	1.55587	2.00985	0.850786	2.41817	5.75632	9.17034	6.26162	0	1.68377	0.26367	Low-Risk
GSM1213795	6.67	0	1.53708	1.93816	1.71053	1.28753	1.4678	2.27386	2.54179	1.03714	3.25501	1.85562	2.04006	1.81084	5.69853	0.181405	0.267755	Low-Risk
GSM1013083	0.726027	1	2.0266	1.4267	2.22405	1.72749	1.10873	1.06443	1.00113	1.65323	3.51661	6.67293	0.911602	7.14031	12.3404	3.28492	0.271664	Low-Risk
GSM2718955	2.51781	1	2.03686	1.46355	4.86627	1.27758	0	3.50573	1.45931	1.23038	3.19292	3.17927	7.19732	13.2048	11.9998	0	0.27899	Low-Risk
GSM1012979	4.27671	0	5.10354	1.75492	2.80742	0.763999	6.83181	2.221	1.66053	2.27031	3.91799	2.84301	4.60687	14.9937	8.62255	1.07855	0.280606	Low-Risk
GSM1012974	3.81644	0	4.97238	2.18093	0	1.42537	1.18875	1.95329	2.33747	1.4246	2.92298	0.305468	2.855	4.31823	6.18468	0	0.283638	Low-Risk
GSM1213833	0.56	1	1.57716	1.10612	2.36103	1.17251	1.76682	3.09191	0.670839	1.45823	2.50376	2.56324	1.1601	0	7.55216	0	0.284893	Low-Risk
GSM1013053	1.11507	0	1.9969	1.34735	3.49408	1.35408	0	0.71986	1.12211	0.998538	2.69155	4.49662	4.78778	7.03926	6.651	2.7134	0.285053	Low-Risk
GSM1033007	1.65699	0	2.88794	1.53421	1.61023	0.743476	1.04792	1.20127	2.29845	1.67201	3.20115	5.13669	7.35974	16.4105	4.11561	4.46746	0.285277	Low-Risk
GSM1032894	2.99836	0	0	1.65594	3.32686	1.57275	8.13258	0	1.48171	1.27744	4.99576	4.60722	0	0	1.71008	0.92743	0.289158	Low-Risk
GSM1032939	1.81479	1	0	1.78562	0	0.86048	6.72135	1.0272	0.64742	1.48727	4.00444	3.96552	2.43193	16.5881	3.17792	0	0.292779	Low-Risk
GSM1033011	0.473425	1	3.59088	2.31083	0	1.28108	0.762946	0.3929	1.5842	2.17503	2.95975	1.10224	5.92228	7.32505	7.52373	0	0.29362	Low-Risk
GSM1032919	0.394521	1	5.87276	2.62691	1.3927	1.33411	0	1.00022	1.83873	1.31862	4.04547	0.968189	0	13.5492	3.71756	0	0.296075	Low-Risk
GSM1213693	1.1	1	0	1.55879	2.28332	1.03943	7.8606	3.46519	0.822998	1.07776	1.01661	1.31048	10.5127	0	17.666	0	0.300406	Low-Risk
GSM1012909	4.62466	1	0	1.69118	0	0.853078	6.8931	0.960377	0.508091	1.45821	3.78493	4.2569	2.86216	16.3465	2.29678	0	0.304011	Low-Risk
GSM1013000	4.21918	0	2.9539	1.86073	1.79797	0.75854	0.663293	0.840647	2.30354	1.69151	3.08985	5.30641	7.83366	16.2263	3.40775	4.0059	0.304963	Low-Risk
GSM1013006	1.24384	1	3.75715	2.35178	0	1.21246	0.367951	0.707142	1.62929	2.24728	2.88353	0.991513	6.14864	8.0821	7.72905	0	0.305659	Low-Risk
GSM1213696	5.18	0	1.89222	1.9428	1.12595	1.32093	0	0.233067	2.31973	0.84712	3.8398	0.877974	3.15353	8.15731	3.79581	3.26941	0.307473	Low-Risk
GSM1213699	1.88	1	4.1519	1.38397	1.53222	1.45311	0	0.676539	1.66321	0.45741	3.68009	5.45035	6.17109	0	3.30976	15.101	0.308017	Low-Risk
GSM1032970	2.32767	0	5.07558	2.3016	2.06616	1.72609	6.19373	0.796187	2.94825	0.739291	4.28916	0.150614	0	7.2548	10.4584	1.80791	0.308896	Low-Risk
GSM1213689	4.95	0	4.15388	1.37729	2.4189	1.39483	0	1.71807	2.30684	1.04106	3.60391	1.19408	2.89116	3.64331	2.56978	3.43932	0.309725	Low-Risk
GSM2718979	13.3425	0	4.35859	2.20167	0.505447	2.71345	0	4.92622	2.37949	1.62797	3.97712	3.10339	7.03876	0	13.0242	0	0.310161	Low-Risk
GSM1012846	7.62192	0	0	1.59685	3.42777	1.53687	8.13529	0	1.5145	1.18601	4.6121	4.84816	0	0	0.69104	0.46745	0.313782	Low-Risk
GSM1013019	3.8274	0	0.275937	0	1.67535	0.841949	5.32471	0	1.90576	0.56256	2.81465	1.62134	5.8958	10.2941	0	3.96434	0.316728	Low-Risk
GSM2718994	1.48493	1	6.16503	3.30691	0	2.21239	3.84361	2.45389	0.957684	1.36725	4.14655	0	3.89434	8.5728	15.265	0	0.316842	Low-Risk
GSM1032930	2.76164	0	3.98855	0.182311	2.87165	1.23806	0.514798	2.10235	1.62922	1.0565	3.13572	1.40861	0.562176	3.09113	7.28931	6.53557	0.31821	Low-Risk
GSM1032951	0.867945	1	1.49153	1.85454	2.0408	0.134001	2.40488	2.26336	0.992168	0.720415	2.91541	0	2.44664	6.26162	0	4.41097	0.32173	Low-Risk
GSM1213811	1.37	0	3.23582	0.861423	2.99481	0.927701	5.28549	2.50412	2.1614	0.981212	3.41845	4.75156	2.59689	3.96433	0.197775	5.61439	0.324398	Low-Risk
GSM1033022	1.49918	0	0.660626	0	1.48861	0.854421	5.11813	0	1.87118	0.710945	2.89319	1.64329	5.3314	9.72753	0	4.41097	0.325418	Low-Risk
GSM1213738	3.85	1	1.49957	1.04241	2.64363	1.20864	2.53338	2.37807	1.31596	1.09993	2.78467	3.46162	1.74457	2.55464	2.48849	0.693699	0.33367	Low-Risk
GSM1012869	10.0219	0	2.74441	1.40008	3.40202	1.453	0.135614	1.14794	1.13947	1.13431	2.75911	4.21693	4.29128	6.18997	6.63441	3.07984	0.343096	Low-Risk
GSM1032996	1.65699	0	1.12576	0.691016	5.21735	1.06595	10.8941	3.98523	1.91417	0.39596	3.48118	6.02519	4.83242	9.11993	0	0	0.344122	Low-Risk
GSM1213797	5.84	0	0	1.48201	3.00648	1.29722	1.69905	0.559954	2.08659	0.714783	1.89512	6.42883	5.63468	6.01673	7.30135	2.91676	0.347789	Low-Risk
GSM1012855	2.85479	1	4.8125	1.8361	2.57077	1.11911	0.208926	1.42582	1.1888	1.15212	2.94523	8.33942	5.44303	9.52708	14.2074	15.096	0.348774	Low-Risk
GSM2719006	1.87671	0	5.39122	3.42017	0	2.39679	0	0	1.69348	2.14839	3.63061	0.864828	7.35646	0	10.7463	0	0.348942	Low-Risk
GSM1013055	1.69589	0	0	2.57597	1.84558	1.05556	0	0	2.45191	2.15807	4.93925	0	0	2.05599	3.19111	0.688151	0.349856	Low-Risk
GSM1012952	5.88767	0	5.09601	2.35178	2.2563	1.82996	6.40513	0.361658	2.84852	0.604616	4.01973	0.0747359	0.116625	7.9945	10.866	1.59954	0.35921	Low-Risk
GSM1032977	2.24877	0	2.24649	1.21032	1.5158	1.27573	4.92667	1.24112	2.16612	1.2442	2.55554	2.35729	7.42457	6.47599	6.02553	2.23901	0.364278	Low-Risk
GSM1012968	3.38082	1	0.457882	1.53408	0.407685	1.66463	0	1.38846	2.57491	0.889834	2.75583	0.39893	0.129355	0	7.21764	0	0.368664	Low-Risk
GSM1012878	0.972603	1	5.80115	2.68828	1.57306	1.30922	0	1.4609	1.87652	1.23143	3.81389	0.829803	0	13.7479	2.96234	0	0.370516	Low-Risk
GSM1013056	2.11507	0	0	1.52396	2.27024	1.38063	0	0.904636	0.446615	0.261445	1.7125	4.15358	0	11.0834	8.99575	0	0.373693	Low-Risk
GSM1213761	4.93	0	0.613497	0.893382	1.90137	1.05788	4.18309	1.45019	2.0165	0.976341	2.13984	2.93795	1.98431	0	6.76635	3.63256	0.373697	Low-Risk
GSM1032982	1.34137	1	0.703773	1.38966	0.410455	1.71671	0	1.34685	2.62227	1.03901	2.82631	0.532179	0	0	7.11221	0	0.376721	Low-Risk
GSM1032881	1.10466	1	2.56852	0.770667	2.98512	1.79105	6.60552	3.02959	1.75137	1.92048	3.88063	5.89868	4.23878	13.0467	13.3065	1.1184	0.37741	Low-Risk
GSM1012984	4.1726	0	0.895162	0.920646	5.09945	1.09446	10.3822	3.98336	1.9521	0.318872	3.33483	6.03419	5.52915	9.73684	0	0	0.378475	Low-Risk
GSM1213685	6.76	0	2.20489	2.10641	1.09986	1.95706	0	0.450361	2.24281	0.584672	2.84461	6.58468	5.07541	0	8.58193	9.194	0.384206	Low-Risk
GSM1013074	1.61644	0	3.77694	2.05419	3.00992	1.36073	0.980519	0	0.948035	1.26793	3.26813	3.21765	0.637261	8.34403	9.34327	4.62775	0.385807	Low-Risk
GSM1012987	4.39452	0	0.0565459	1.8488	2.08822	1.26247	0	0.320082	2.02059	1.56654	1.84262	5.06094	7.47238	3.40944	3.07696	0	0.390542	Low-Risk
GSM1033043	0.828493	0	0	1.49319	2.0788	1.41725	0	0.850898	0.594684	0.313352	1.73453	3.84613	0	10.5932	8.6113	0	0.394301	Low-Risk
GSM1012928	2.19178	1	1.46051	1.76701	2.2262	0.394914	2.10646	2.47749	0.941595	0.577136	2.84052	0	2.86812	7.06306	0	4.13022	0.394324	Low-Risk
GSM1012832	2.84932	1	2.60676	0.614785	3.1184	1.81073	6.79578	2.84849	1.78475	1.99231	3.67822	5.93059	4.61971	13.2943	13.5307	0.854227	0.396478	Low-Risk
GSM2719004	6.35342	0	6.06553	4.4068	0	2.14668	0	0	2.89699	0.628755	0.971748	0.970872	7.357	0	15.1462	0	0.397299	Low-Risk
GSM1012828	0.69863	0	2.59421	1.65221	3.62958	0.607168	1.18875	3.89657	2.89981	1.92854	3.82675	3.14884	0	14.3744	4.56541	0	0.403821	Low-Risk
GSM1213792	2.92	1	2.13901	0.636803	3.59292	0.800515	2.1072	2.07701	1.01272	1.01198	3.04359	6.32482	2.89289	13.5034	0.336074	5.74724	0.40388	Low-Risk
GSM1013021	4.03288	0	1.97535	0.429626	1.20789	1.63678	0.420628	2.17848	0.934228	1.94733	2.0793	2.39739	6.84509	7.27078	13.0679	2.01598	0.403915	Low-Risk
GSM1032998	1.73589	0	0.0920216	1.94223	1.88693	1.36553	0	0.392901	1.99929	1.56524	1.85481	4.84407	7.28377	2.6335	3.85087	0	0.407055	Low-Risk
GSM1012924	4	1	5.01423	2.62796	1.63134	1.25175	5.29228	1.75223	1.59707	1.40015	4.33763	0.901398	0.447112	10.5065	16.4995	7.59766	0.407554	Low-Risk
GSM1213727	5.79	1	3.55902	1.3804	2.73595	1.02639	3.99642	2.13654	1.55459	1.20011	2.45954	3.04369	1.41614	3.55551	0	0.787358	0.410904	Low-Risk
GSM1012982	4.85753	0	3.07111	0.934985	3.48582	1.0542	3.60603	1.29349	1.81122	1.28024	3.31985	3.54158	0	14.6901	12.0983	5.28229	0.411099	Low-Risk
GSM1033024	1.57808	0	2.14191	0.32777	1.05473	1.6694	0.803952	2.13967	0.992168	1.88485	2.0923	2.25817	6.65141	6.47599	12.7788	2.60193	0.411893	Low-Risk
GSM1213670	7.52	0	3.84317	1.23117	2.12503	1.58234	9.3575	2.83745	2.04755	1.66483	2.33369	2.09004	2.93004	2.77454	15.6445	0	0.412705	Low-Risk
GSM1013093	2.66849	0	3.82543	1.17222	4.56699	1.11509	4.72391	6.02938	1.4783	0.954696	2.30846	7.55742	1.31191	6.87243	9.98912	4.06517	0.423788	Low-Risk
GSM1012997	4.41096	0	0	1.50289	1.85123	1.13114	0	2.18575	1.50274	0.829719	1.24732	2.52214	3.21725	6.18173	12.2355	1.45721	0.424062	Low-Risk
GSM1213784	5.2	0	0.482045	0.852623	3.6315	1.07265	6.38941	1.82453	1.67027	1.24578	2.04624	4.38137	2.04987	2.74586	7.6893	1.18079	0.436023	Low-Risk
GSM1213743	5.03	0	1.49244	0.990813	2.71067	1.30621	4.13288	1.44006	0.940422	1.21774	3.76095	2.96525	3.24433	1.81228	0.619509	5.20916	0.438301	Low-Risk
GSM2719009	0.528767	1	3.17237	1.34144	1.24738	0.851493	8.54873	3.08867	1.42842	2.51134	3.81068	0	2.1157	18.6237	15.6791	0	0.442197	Low-Risk
GSM1012960	5.04658	0	0	1.33058	2.55942	0.984764	1.68113	2.0878	1.69406	0.765066	2.57438	4.27719	5.00535	10.8068	0	1.65757	0.443698	Low-Risk
GSM1213808	5	0	1.82079	0.98659	1.87127	1.1855	3.26654	1.03392	2.67113	0.86193	1.32178	5.10948	6.06867	0	7.66399	7.62382	0.445077	Low-Risk
GSM1213672	6.84	0	3.64611	1.45954	1.12184	1.27515	7.54104	2.59021	1.64554	0.8098	2.36984	0.800381	3.65729	0.267536	1.06718	1.3864	0.450126	Low-Risk
GSM1213763	1.95	1	4.20893	1.61552	2.65512	1.03127	2.84555	3.09088	2.05678	1.48964	2.43345	1.08909	1.24434	1.22283	1.82892	0	0.451699	Low-Risk
GSM1213849	4.16	0	3.70192	1.47564	2.42229	1.38277	6.0782	2.16231	2.33488	1.33401	3.9431	1.86772	0.618589	1.58263	1.43314	2.86299	0.453603	Low-Risk
GSM1213690	5.12	0	3.26436	1.23838	3.65134	0.918424	10.3525	0	1.14304	0.39747	2.71961	2.4504	7.53375	10.2273	5.54982	7.47431	0.45463	Low-Risk
GSM1033054	0.631233	0	3.617	2.00012	2.87165	1.453	1.36782	0	1.00458	1.34314	3.41705	2.9333	0.228269	7.60511	8.94619	5.23901	0.45544	Low-Risk
GSM1213825	7.38	0	1.75196	0.739006	3.11925	1.47331	2.29648	0.923408	1.9852	1.07971	2.92821	2.75357	4.31162	0	8.84046	8.16448	0.457745	Low-Risk
GSM1213779	3.11	0	2.84816	1.2294	2.54096	1.13069	3.79898	1.31725	1.69909	1.3355	2.74381	4.59827	3.66899	11.1469	8.8899	5.93262	0.459087	Low-Risk
GSM1012840	10.5973	0	3.99523	1.04375	2.99625	2.03114	0.663293	1.40935	2.01827	1.0474	2.86118	4.69092	3.02239	5.15648	12.3778	6.80168	0.462744	Low-Risk
GSM1012890	2.03288	1	3.81692	1.89418	2.72797	1.51034	6.20637	2.25204	1.71361	1.69795	3.60172	2.54304	0	4.77313	10.465	1.84373	0.463301	Low-Risk
GSM1213847	8.26	0	3.37669	1.6101	1.7541	1.12423	1.22651	1.90786	1.15205	0.794335	3.3169	5.39479	3.30171	14.7898	4.93794	9.10359	0.465307	Low-Risk
GSM1013063	1.16712	0	2.41449	0.305131	2.71077	1.51828	2.31795	2.96179	0.527794	1.93574	2.39588	1.90855	2.89195	9.27656	14.5519	1.08512	0.466842	Low-Risk
GSM1213720	6.37	0	0.994382	0.603028	2.99704	1.08362	5.30715	1.67428	1.12783	0.833496	2.45896	2.39432	3.43775	8.16326	9.63127	5.21198	0.467933	Low-Risk
GSM1012971	5.07945	0	1.59424	0.330742	2.31084	1.29187	6.78941	1.02155	1.8955	1.18601	2.22589	4.9972	7.2142	10.9564	3.91694	3.0098	0.470448	Low-Risk
GSM1032889	4.18192	0	3.90006	0.982708	2.84876	1.97441	1.04792	1.62055	1.98872	1.17692	2.9376	4.43011	2.70902	4.29279	12.043	6.90076	0.474889	Low-Risk
GSM1013011	3.24384	0	0	0.502273	3.84392	0.798539	0.262103	2.76116	0	0.355376	1.95136	5.01258	4.95097	12.9596	10.984	9.83661	0.475545	Low-Risk
GSM1012917	6.90411	0	3.87422	1.17466	0.239088	1.34532	3.40756	4.04515	2.24633	2.27031	2.44205	5.06094	6.2842	12.3918	4.82068	0	0.478934	Low-Risk
GSM1012865	4.2	1	3.72607	0.456614	4.12152	1.26717	0	5.86762	0.691838	0.989529	1.83707	3.13474	1.15749	9.67456	7.24455	0	0.480317	Low-Risk
GSM1013041	2.55616	0	2.05245	0.444031	2.59342	0.880978	9.28692	3.07027	1.06282	1.06311	1.78329	4.33279	3.49141	4.34951	9.85051	6.10599	0.480764	Low-Risk
GSM1033016	1.26247	0	0	0.363699	3.798	0.799404	0.597918	2.90091	0.141689	0.436659	1.97406	4.79712	4.52543	12.6667	10.5634	9.23901	0.481233	Low-Risk
GSM1033005	1.73589	0	0	1.49319	1.66369	1.17798	0	2.06492	1.48171	0.977205	1.24284	2.33754	2.9387	5.32266	11.8935	1.99311	0.484231	Low-Risk
GSM1213751	4.91	0	0.654565	1.26521	2.33163	1.16108	2.78751	1.0464	2.0816	0.923676	3.37425	3.60085	2.95579	7.48668	3.04894	6.01482	0.484965	Low-Risk
GSM1213753	3.09	1	0.442823	0.82151	3.23761	0.875161	2.41156	1.39306	0.53703	1.00814	2.44967	6.53406	3.77761	5.48569	0	7.27255	0.485013	Low-Risk
GSM1213758	5.51	0	0.458171	2.01656	2.43471	1.22313	3.28327	0.70003	3.29195	0.883868	2.4217	1.83668	1.44816	0	6.46245	2.09713	0.485077	Low-Risk
GSM1213798	10.88	0	0.770167	0.751709	4.03635	1.0142	3.00365	2.1752	1.18766	0.937402	2.62558	2.79503	2.56623	6.27841	0	1.22454	0.486765	Low-Risk
GSM1032985	2.01205	0	1.74408	0.315755	2.11662	1.38113	6.60552	1.10781	1.86038	1.27744	2.25618	4.78142	6.6966	10.461	4.5081	2.90156	0.488433	Low-Risk
GSM1033047	0.473425	0	2.35739	0.435047	2.54497	1.5923	2.59013	2.80655	0.673621	1.87052	2.44116	1.8729	2.53457	8.64255	14.5157	1.24501	0.488594	Low-Risk
GSM1213694	6.69	0	2.87512	1.82998	2.54005	0.821214	0	0	1.51266	0.953435	2.31473	4.68825	10.4506	11.0289	9.54641	14.2961	0.494082	Low-Risk
GSM1032975	1.9726	0	0	1.37923	2.37641	1.02584	2.06621	1.85088	1.65161	0.923494	2.62373	3.98247	4.53834	10.2619	0	1.86977	0.496093	Low-Risk
GSM1213845	1.2	1	0.797007	0.946751	3.94913	1.21115	6.36923	1.71056	0.738884	0.90176	2.65077	2.57247	3.28245	0	0	1.51921	0.496764	Low-Risk
GSM1032895	0.907397	1	2.99228	0.339765	3.5187	1.55801	1.04792	3.24906	1.33061	1.70949	1.5644	2.35729	5.99316	1.23675	6.33162	0	0.498413	Low-Risk
GSM1032935	2.01205	1	0.201013	2.09564	0.821101	1.58743	0	0.727498	2.32859	1.6342	3.88063	0	7.15269	0	3.94889	4.41097	0.498705	Low-Risk
GSM1213739	0.12	0	2.36927	1.22113	2.55374	1.17086	3.86027	1.2263	1.0643	1.40615	2.44062	2.60908	3.34771	8.57034	6.99576	2.97231	0.499606	Low-Risk
GSM1032952	2.13041	0	2.63319	0	1.36508	0.83008	0.389346	0	1.55022	1.61134	0	1.38702	10.0916	4.06951	6.87433	6.11242	0.503244	Low-Risk
GSM1032983	2.13041	0	1.1835	2.34763	3.15233	1.42238	3.27616	3.39722	0.967274	0.850786	3.15757	5.02982	3.00981	1.55029	9.16726	6.37762	0.508994	Low-Risk
GSM1213769	5.29	0	1.77641	1.21175	2.75185	1.11492	5.53564	1.39372	1.96672	1.1033	2.96189	3.58313	3.31209	5.65208	8.36813	7.56056	0.50981	Low-Risk
GSM1012941	0.80274	1	2.10584	0.836593	1.81274	1.26974	0.367951	2.74622	1.41976	2.31346	2.93497	6.28046	4.61864	4.09247	0.854674	4.8074	0.514554	Low-Risk
GSM1032994	1.93315	0	2.87395	1.11361	3.39133	1.03735	3.62634	1.74899	1.77333	1.35128	3.45983	3.2282	6.55693	14.6631	3.04138	5.46574	0.523369	Low-Risk
GSM1012918	5.96986	0	3.16042	1.46528	2.19058	0.911026	0.568484	2.54137	1.58629	2.83503	2.35491	3.35946	1.30271	6.24818	10.1594	2.31336	0.524934	Low-Risk
GSM1213814	5.1	0	3.61459	1.23713	3.25591	1.06157	6.66909	2.93772	1.78901	1.06762	3.05863	3.8946	1.7711	9.6494	5.2857	4.91252	0.525524	Low-Risk
GSM1012847	9.99178	0	3.70351	0.440432	2.49514	1.21029	0	5.34256	0.0517143	1.58221	2.278	2.76589	2.15128	6.46508	1.24578	1.43775	0.527917	Low-Risk
GSM1032907	1.65699	1	3.617	0.231111	4.1167	1.34461	0	6.07621	0.803	1.11714	1.85481	2.85828	0.889291	9.05199	7.11221	0	0.529882	Low-Risk
GSM1013033	3.17808	0	0.734297	1.7254	4.2409	1.2821	0	0.744102	1.34861	0.776032	1.56796	4.64696	3.66482	6.48913	1.82787	0	0.530883	Low-Risk
GSM1213782	3.21	0	1.53295	0.680697	2.93754	0.913592	1.55296	1.02496	1.6855	1.10872	1.20012	3.60422	3.70581	8.75892	3.95594	2.84552	0.53378	Low-Risk
GSM1213741	6.35	1	1.2663	1.37539	2.53543	1.2531	2.87632	0.95059	2.59968	0.984289	1.78575	3.35019	2.39731	6.6618	5.14777	1.15455	0.534064	Low-Risk
GSM1012931	2.58082	1	0	0	2.71179	1.13692	2.13724	2.52923	1.568	2.02383	2.70373	3.90329	7.00353	11.4738	0	0.332855	0.540186	Low-Risk
GSM1213787	3.43	0	2.67563	1.39331	3.37775	1.24504	4.47189	3.33775	2.15201	1.06215	2.95991	2.45542	0.416715	3.23113	3.63024	2.307	0.542355	Low-Risk
GSM1213697	6.37	0	4.14908	2.82177	2.30609	1.5177	0	1.78169	2.18884	1.088	2.88425	0	0	2.19974	4.9163	1.03597	0.542931	Low-Risk
GSM1213728	5.39	0	1.13731	1.37351	3.32176	1.09711	8.08892	1.42349	1.99391	0.716414	2.38479	2.85587	3.46321	0.735051	1.21732	3.00627	0.545653	Low-Risk
GSM1032945	2.36712	0	3.16391	1.38966	1.98984	0.926412	0.966986	2.50744	1.55022	2.83423	2.39514	3.06333	1.13033	5.39547	9.71245	2.84188	0.546831	Low-Risk
GSM1012934	4.96438	0	3.86363	1.88602	1.39199	1.90757	1.30952	3.08874	2.22389	1.00684	3.29318	3.74863	1.37222	8.44265	6.59141	3.50917	0.547348	Low-Risk
GSM1213752	0.97	1	0.726219	0.80858	4.23121	0.966772	5.29513	2.64247	1.19764	1.03422	2.97882	4.06957	2.69417	9.44979	0.418966	2.28549	0.54773	Low-Risk
GSM1012963	5.66027	0	2.08075	1.03377	1.69611	1.19286	5.12681	0.72679	2.17576	1.13809	2.50925	2.55199	7.87825	7.2767	9.88043	9.65211	0.547784	Low-Risk
GSM1013100	0.276712	1	1.14944	1.75946	3.29344	1.02494	4.68549	3.59544	0.566036	1.1011	2.18081	6.24578	0.187215	7.79542	9.71943	4.0059	0.554074	Low-Risk
GSM1032954	2.13041	0	0.738167	0.493991	2.31533	0.661021	1.44686	0	2.57427	1.26916	1.85481	1.08002	3.70413	5.32266	0.835609	5.23901	0.554623	Low-Risk
GSM1032886	3.8663	0	1.9983	0.860677	4.57185	1.26501	1.79804	2.8656	1.55022	1.87052	2.41817	3.79455	4.18611	1.62839	3.58362	1.74591	0.558538	Low-Risk
GSM1012969	5.43288	0	0.8161	2.48257	3.27082	1.56868	3.17259	3.20779	0.900041	0.694929	3.05596	5.21168	3.29987	2.25144	9.57122	6.33514	0.561301	Low-Risk
GSM1013025	2.8	1	2.6336	0.617423	1.03444	0.689283	0	2.19924	2.68649	2.32254	2.80429	0	0	0	0	5.01435	0.561714	Low-Risk
GSM1012903	5.06849	1	0	2.14155	0.929782	1.52818	0	0	2.32422	1.65323	3.67659	0	7.63631	0	0	3.93461	0.563704	Low-Risk
GSM1213683	5.02	0	1.9192	0.955339	1.51906	1.21629	0	0	1.67234	0.898826	1.38273	3.55786	2.02621	8.23852	6.0084	5.96048	0.564895	Low-Risk
GSM1032955	1.9726	0	3.63003	1.65594	1.22553	1.90404	1.72063	3.21464	2.21735	1.13431	3.43846	3.42631	0.889291	7.74459	6.57411	3.89744	0.56784	Low-Risk
GSM1213704	5.54	0	2.17474	0.927236	3.63982	0.734282	8.50993	2.47739	0.665167	1.26001	2.63154	6.16581	0.343799	15.1303	0.900567	2.00079	0.567848	Low-Risk
GSM1213726	6.56	0	1.3662	0.889744	2.82795	1.2087	3.57044	2.79113	1.59835	1.48787	2.80726	2.57234	2.76266	2.91813	7.60408	5.52923	0.569001	Low-Risk
GSM1012930	5.35342	0	2.73556	0.0828906	1.54258	0.8685	0.0452293	0	1.59043	1.62056	0	1.30271	10.1558	4.87851	6.94254	6.78015	0.569085	Low-Risk
GSM1012908	5.66301	0	3.21523	3.24274	1.95001	2.10031	0	1.95224	2.00664	1.24972	2.89726	0.702898	3.79479	0.560322	11.4975	1.18407	0.571847	High-Risk
GSM1013061	2.03014	0	4.59841	1.55273	2.17217	1.54279	3.23819	3.59076	1.77912	1.30347	2.10656	3.48987	0.997558	10.629	9.703	1.18407	0.573224	High-Risk
GSM1213717	4.91	1	1.82459	0.716579	4.1013	0.960054	4.70372	2.02031	0.592451	0.978619	3.01993	3.30725	0.650397	19.4302	0	0	0.575563	High-Risk
GSM1012837	9.83836	0	1.94613	0.807507	4.52767	1.30922	1.42362	2.89491	1.58296	1.93574	2.37274	4.10348	4.39683	2.29694	2.78955	1.30113	0.575583	High-Risk
GSM1033003	0.276164	1	0	0.446873	2.29076	1.04309	5.18147	6.83785	3.31818	3.07234	1.85481	7.16371	0.126729	2.93903	17.081	0	0.576141	High-Risk
GSM2718959	17.0932	0	6.66575	3.40698	0	0.931953	7.91369	4.06199	3.05996	1.95822	3.95438	0	0	14.6713	5.53108	0	0.578685	High-Risk
GSM1033029	1.26247	0	0.933753	1.58517	4.24259	1.37594	0.305191	1.45176	1.34236	0.923494	1.58883	4.3813	3.09473	5.68574	2.76629	0	0.584944	High-Risk
GSM1213768	4.34	0	1.34697	1.52419	2.63943	0.922545	3.0991	2.29656	0.72496	1.7978	2.84581	1.98087	0.931379	5.65392	0.832598	0.879746	0.586457	High-Risk
GSM1012994	0.652055	1	0	0.344428	2.47847	1.03411	5.39862	6.82035	3.14754	3.03517	1.84817	6.9524	0.485875	3.75837	16.692	0	0.591068	High-Risk
GSM1032944	2.72219	0	3.78518	1.16749	0.284562	1.43773	3.45215	4.20072	2.23772	2.20165	2.48703	4.85967	5.99316	12.0273	5.21376	2.019	0.592118	High-Risk
GSM1012858	1.1726	1	2.19877	0.541444	5.36509	1.26204	5.27139	4.94935	1.73228	0.519299	1.84817	9.31442	3.91366	15.4179	0	0.889576	0.599506	High-Risk
GSM2718989	1.0137	1	4.92989	2.12383	0.576122	1.34192	6.21273	5.35322	1.19236	2.16866	3.26494	0.803522	5.86064	17.3814	11.3638	0	0.601205	High-Risk
GSM1032903	0.473425	1	2.06657	0.56412	5.51723	1.34461	5.05455	5.1406	1.68504	0.644046	1.85481	10.0679	3.52647	15.5138	0	0	0.606446	High-Risk
GSM1213775	3.14	1	3.86236	0.906031	3.00234	2.06599	1.43002	4.51586	2.31064	2.65366	2.73782	5.48813	2.08143	0	8.34866	0	0.60675	High-Risk
GSM1012885	2.90685	1	0	1.99733	1.36561	1.87202	4.49207	1.19452	2.09522	1.89182	3.44253	0	8.54028	0.928164	6.15207	0.62813	0.6173	High-Risk
GSM1012956	0.356164	1	1.39568	1.37919	1.98451	1.29611	6.82546	2.25204	0.436642	1.68799	2.99304	4.54738	3.71807	14.2705	4.01265	1.08512	0.619266	High-Risk
GSM1032893	0.473425	1	1.4194	0.587352	1.33737	0.86048	0	3.12243	1.19983	2.7999	2.25618	5.64105	4.43478	17.9879	1.78174	0.411863	0.623359	High-Risk
GSM1013091	0.835616	1	3.63119	0.697862	0	1.38434	0.470057	4.80259	2.25602	2.90442	2.19885	0	0	0.345148	8.24	0	0.62648	High-Risk
GSM1213698	5.63	1	4.19009	1.37068	2.3823	1.38759	2.30024	2.93928	2.00913	1.74383	2.64528	0	0	0	0	0	0.626952	High-Risk
GSM1213836	1.26	0	0	0.944298	4.85851	1.05703	4.23175	3.01754	0.291752	1.42494	4.14953	2.21686	0	14.6136	0.706285	0	0.630198	High-Risk
GSM1213746	5.17	0	1.41863	0.890732	3.26611	0.971808	4.86189	3.35436	1.08618	1.37408	2.20647	2.09301	3.97594	4.99478	3.01371	2.80731	0.631415	High-Risk
GSM1033008	1.26247	0	3.83001	2.01932	1.89987	1.62142	2.59013	5.74594	1.86038	2.31289	3.54501	0.532179	2.54918	2.78648	7.98679	0	0.631603	High-Risk
GSM1012976	4.11507	1	5.13971	1.08516	1.12783	1.42455	2.79778	2.60899	2.19912	2.39152	2.17539	1.48713	2.36306	10.3501	6.79715	0	0.6326	High-Risk
GSM2718985	0.446575	1	7.33883	2.25907	2.64159	2.23389	1.30952	2.50794	2.77764	0.954696	2.79046	1.48713	4.93106	9.27656	10.2925	3.94651	0.634269	High-Risk
GSM1032988	1.61753	1	5.12087	1.12442	0.982463	1.4984	2.99069	2.48323	2.18666	2.33222	2.20956	1.53726	1.96934	9.79462	6.75463	0	0.635595	High-Risk
GSM1012946	4.00822	0	2.87328	2.28447	2.06297	1.42047	5.19459	0	2.24259	1.8003	2.36739	4.85537	7.01183	7.7426	5.56334	4.15384	0.636264	High-Risk
GSM1033046	0.789041	0	4.59973	1.38966	1.97705	1.54321	3.34677	3.72208	1.74037	1.3756	2.13932	3.17353	0.628133	10.0621	5.22226	0.541628	0.644208	High-Risk
GSM1213773	4.79	1	2.21001	0.98469	3.05274	1.112	2.29362	1.97625	1.53722	0.968404	1.2606	2.70754	0.667373	2.64972	3.5184	3.42093	0.644544	High-Risk
GSM1012906	6.13151	1	3.20338	2.93194	2.64159	2.01714	0	0.793608	2.00431	0.765066	1.54341	4.23148	5.40336	8.50057	11.5744	2.58899	0.653146	High-Risk
GSM1032964	1.57808	0	2.7259	2.23667	1.861	1.43773	4.99073	0.491338	2.23772	1.75403	2.39514	4.60722	6.64009	6.9729	5.77824	4.58012	0.654147	High-Risk
GSM1013068	1.86301	0	4.78003	2.8311	0.815994	1.43717	0	2.85542	1.54549	1.75551	1.89986	3.00988	4.01835	8.9962	9.35991	3.49105	0.655504	High-Risk
GSM1012927	5.53425	0	1.19122	0	1.91199	0.894843	2.79778	2.71029	2.97729	1.52952	0	5.4628	4.73691	11.2762	11.6282	4.33624	0.655893	High-Risk
GSM1033000	1.49918	0	1.24911	1.03753	5.62278	1.09995	5.64912	5.24997	2.79205	2.0737	5.18588	5.40668	3.13702	20.3532	0.0855405	0	0.658004	High-Risk
GSM1213827	4.17	0	0	1.00421	2.17379	0.922332	7.3047	5.27881	1.04087	2.37487	1.84826	2.69722	3.61464	0	8.2024	0	0.658841	High-Risk
GSM1013082	4.11781	0	3.26133	2.03892	0.605888	2.00308	0	3.10623	1.37099	2.32002	3.26312	1.93543	2.91812	2.27744	15.3934	6.18708	0.659022	High-Risk
GSM1013003	2.91781	0	3.99261	0.72044	4.74119	0.818118	3.80726	5.41658	1.30101	1.76186	3.47056	5.61917	2.04872	14.9475	5.37711	7.62381	0.664292	High-Risk
GSM1033006	1.10466	1	3.90006	1.31633	1.36508	0.908558	8.52617	3.24906	2.95732	1.53423	2.18618	3.70802	1.2416	5.24974	0.983258	3.78206	0.664794	High-Risk
GSM1012999	2.8274	1	4.0656	1.39586	1.5461	0.886723	8.46527	3.2049	2.8519	1.52098	2.15369	4.02723	1.43491	6.10309	0	3.38817	0.665969	High-Risk
GSM1033001	0.749589	1	1.55525	1.17822	3.09699	0.615773	0.514798	4.26472	0.866697	2.83993	3.2446	0	0	5.03041	0.687187	0	0.667069	High-Risk
GSM1012845	1.23562	1	1.15424	0.467382	1.51552	0.869461	0	3.02639	1.18349	2.8073	2.22048	5.71699	4.54361	17.5929	0.770157	0.867472	0.66889	High-Risk
GSM1213820	1.91	1	1.73798	1.15254	3.11453	1.29563	2.8112	2.80982	0.98766	2.0983	1.32429	2.34087	5.22979	1.55605	6.78263	0.131116	0.668965	High-Risk
GSM1032984	1.49918	0	3.93807	0.927484	1.62363	1.14476	2.02816	4.06104	2.19691	1.9558	3.54501	4.10035	0.177577	12.2839	2.06657	6.05909	0.670835	High-Risk
GSM1012970	3.75616	0	4.05417	0.956023	1.81841	1.09806	1.64376	3.89107	2.20889	2.02383	3.38464	4.38935	0.734222	12.5799	1.01177	5.62075	0.672218	High-Risk
GSM1213770	2.11	1	2.41651	1.30859	3.40196	1.06809	3.40664	2.00223	1.69804	1.40624	1.70242	1.62026	2.36623	0.813418	1.73473	2.34507	0.674619	High-Risk
GSM1213700	4.03	1	2.41183	0.973643	1.35325	1.06099	4.54687	3.74295	1.23757	2.30342	2.65479	3.25179	2.26447	19.2823	9.1887	1.23952	0.681869	High-Risk
GSM1213844	4.54	0	2.7447	0.75402	3.0879	1.04059	4.65339	1.76785	0.728542	1.12558	3.48342	2.26551	0.792459	10.9119	0	7.50031	0.685169	High-Risk
GSM1032950	2.16986	0	1.32243	0	1.71679	0.926412	2.99069	2.62787	3.10064	1.542	0	5.33237	4.34361	10.7911	11.2363	4.74827	0.689132	High-Risk
GSM1013001	3.21918	0	3.99261	1.96947	2.09698	1.70466	2.31795	5.53257	1.90103	2.37463	3.38298	0.39893	2.855	3.55563	8.30484	0	0.689495	High-Risk
GSM1012991	3.77534	0	1.10749	0.899508	5.4536	1.05283	5.88923	5.42724	2.72048	2.14074	4.77813	5.52946	3.46271	19.6505	0	0	0.69365	High-Risk
GSM2718967	2.25205	1	5.71901	2.12625	0	1.46094	1.71889	5.17756	2.4317	2.13904	0	0	5.4468	0	14.5631	0	0.700244	High-Risk
GSM1032938	2.40658	1	3.00612	2.88766	2.47317	1.97006	0	0.768757	1.97812	0.914475	1.53992	3.93155	4.95863	7.8142	11.1851	3.19808	0.706131	High-Risk
GSM1012961	4.83014	0	2.62347	0	2.47847	1.65207	7.06312	6.45036	2.51657	1.26793	3.75106	1.62134	1.45315	5.14416	0	2.04776	0.706292	High-Risk
GSM1012951	5.8	0	1.15081	1.53486	2.35016	1.31891	5.82868	2.43881	1.89234	2.23083	3.04747	3.51848	4.43257	7.6956	10.1149	4.49999	0.706999	High-Risk
GSM1012835	8.93425	1	4.27751	2.14801	1.8828	1.66273	3.10674	2.85542	1.80241	1.26793	2.82673	3.94258	2.62787	13.2572	5.88043	3.74963	0.715002	High-Risk
GSM1213834	2.71	0	3.82739	1.83661	2.41214	1.62641	5.9971	1.19269	1.75819	0.872716	2.35089	2.60013	1.07075	12.0371	1.18798	0	0.719425	High-Risk
GSM1013060	1.5589	1	2.88376	1.24616	4.4354	1.54908	0.75757	4.47882	2.12269	1.80316	2.24388	4.64941	4.47794	13.2943	7.27144	0	0.720491	High-Risk
GSM1012891	2.90685	1	0.595552	1.75039	1.47298	0.924768	7.67028	2.42555	1.88443	1.06311	2.38877	0.39893	2.40975	6.70507	3.71945	2.84346	0.721382	High-Risk
GSM1032969	2.28822	0	1.19173	1.4726	2.15426	1.40697	5.58751	2.55574	1.86038	2.16166	3.15757	3.21001	3.81249	6.90219	9.6584	4.8041	0.7237	High-Risk
GSM1012989	3.70959	1	0	0.278511	3.40275	1.03549	4.73829	3.42862	2.19912	2.32002	1.31665	6.18878	2.85262	0.721143	0	0	0.725928	High-Risk
GSM1033018	1.18356	0	0.0370981	1.71607	3.18535	0.718318	0	0.30796	3.02043	1.11714	2.27944	1.97565	2.83862	10.7252	1.56621	5.35652	0.726056	High-Risk
GSM1213734	5.16	0	1.44326	1.12892	3.53467	1.0712	6.36576	3.28785	2.26992	1.2149	2.75637	2.24372	2.08755	9.25598	0	1.05727	0.726539	High-Risk
GSM2718954	7.15068	0	3.08924	1.48739	0.513415	2.5934	0	0	1.40716	0.750939	0.572063	5.54288	9.33238	17.0331	17.6238	5.08004	0.728499	High-Risk
GSM1013096	1.43836	1	3.43659	3.50895	4.83539	0.760527	2.79778	3.58982	0.765172	2.68529	3.28818	4.5053	1.84671	19.7962	11.0937	0	0.729468	High-Risk
GSM1213780	0.65	1	2.13087	0.769931	2.92848	0.928866	4.30063	3.07417	2.99285	1.65672	2.5229	4.39685	5.00597	7.70224	1.85903	7.38679	0.729829	High-Risk
GSM1012879	5.16164	1	3.023	2.19448	2.92166	1.16302	0	2.95001	0.886127	0.870606	1.43334	2.35497	3.30451	8.46003	12.4151	7.80623	0.733141	High-Risk
GSM1032978	2.05151	0	0.362401	1.68606	0	1.74944	0	0.505341	2.73596	0.624733	0.391802	0	5.75566	0	1.4216	0	0.739195	High-Risk
GSM1213764	7.75	0	1.76541	0.97632	3.12261	0.896892	4.54114	1.82246	1.15784	1.72412	2.54774	2.55084	1.84069	7.62767	0.896812	4.72946	0.742984	High-Risk
GSM1012964	5.22466	0	0.287121	1.91049	0	1.73345	0	0	2.67605	0.504519	0.278228	0	6.2678	0	0.349434	0	0.748965	High-Risk
GSM1032959	2.36712	0	1.49153	1.43125	2.42494	1.56785	3.34677	2.65183	1.4008	1.36751	4.12717	1.99608	3.45761	12.7302	4.70232	6.32478	0.756223	High-Risk
GSM1012938	6.03836	0	1.49244	1.51226	2.59239	1.48599	3.26174	2.66324	1.41976	1.29768	3.89403	2.08283	3.9672	13.0023	4.15812	6.01614	0.756637	High-Risk
GSM1032892	4.18192	0	5.75645	2.7931	0.806268	2.17304	2.17986	2.91265	2.44773	1.80539	3.50249	0.602222	5.13366	0	5.96391	5.52019	0.757396	High-Risk
GSM1013020	1.96438	0	2.34001	3.55609	1.4147	1.23842	4.2101	1.32448	1.17818	2.31649	2.25286	0.805245	4.3773	0	7.92229	2.09854	0.762133	High-Risk
GSM1213809	1.27	0	0.363093	1.28048	2.32668	1.36407	3.89094	2.51954	2.45392	1.21025	2.29726	3.88582	3.78214	5.54904	6.41075	6.36615	0.762813	High-Risk
GSM1013048	0.172603	0	1.5949	1.96139	1.64411	1.80818	6.37688	1.03962	0	1.30926	3.10677	3.51848	1.81109	14.3172	10.5887	4.35969	0.763069	High-Risk
GSM1032884	3.51123	1	4.07629	2.06711	1.69028	1.71671	3.24074	3.04123	1.76236	1.34314	2.91541	3.62079	2.31382	13.0467	5.96391	4.18387	0.768363	High-Risk
GSM1013070	0.090411	0	4.26681	1.41248	3.52703	1.18192	4.89097	4.57248	1.33394	2.29524	2.18081	2.21747	4.1851	1.73523	6.40726	3.88699	0.771445	High-Risk
GSM1213757	5.75	0	2.57492	0.894494	4.2249	1.0728	3.37383	2.68354	1.93677	1.59753	2.06358	2.1025	1.99263	6.96353	3.98098	3.58267	0.77379	High-Risk
GSM1213788	1.49	1	2.79852	1.04778	2.78146	1.06095	4.85618	1.14601	1.20803	1.41909	2.28567	5.0842	2.88546	8.79002	0	8.12379	0.775221	High-Risk
GSM1032920	2.05151	1	2.96456	2.16178	2.76811	1.22721	0	3.16861	0.95479	1.01263	1.44159	2.21827	3.03817	7.74459	12.043	7.61746	0.781089	High-Risk
GSM2718971	0.564384	1	4.7853	3.86333	2.70658	1.70759	0	10.1221	1.38461	2.69615	6.46855	0.0883753	4.44945	18.7621	8.46007	0	0.785453	High-Risk
GSM1032898	4.02411	0	3.98855	2.26457	2.47317	2.17715	1.72063	2.48323	2.86604	1.09126	2.87093	1.53726	4.83242	8.64255	9.87397	4.06964	0.786258	High-Risk
GSM1012838	7.36438	1	5.63877	1.29773	2.36499	1.64214	2.16796	3.01955	2.01362	1.49033	2.75583	3.26373	0	12.1813	3.77022	4.842	0.786587	High-Risk
GSM1213781	1.8	1	3.7247	1.72475	1.98929	1.05881	2.42833	2.15665	2.05743	0.931034	2.63122	1.62469	1.46978	6.82609	1.39391	9.48144	0.78704	High-Risk
GSM1033023	0.789041	0	2.3941	3.54963	1.25364	1.313	4.13837	1.18795	1.18781	2.25437	2.27944	0.945681	3.8664	0	7.69827	2.60193	0.787126	High-Risk
GSM1012978	4.94521	0	5.63698	0.548545	3.61514	0.905799	1.85255	3.93684	2.05301	2.77804	2.67761	6.43568	0.437406	19.3201	0	3.16908	0.789724	High-Risk
GSM1032882	1.10466	1	1.51547	1.98087	1.26765	1.4682	4.76545	2.95955	1.78428	1.97685	2.89319	2.39667	4.23878	8.1609	8.72338	4.35436	0.793912	High-Risk
GSM1032887	2.91945	1	5.63346	1.21032	2.17926	1.69314	2.44209	3.24906	1.98872	1.51082	2.82631	2.97061	0	11.8339	4.37788	5.02635	0.794057	High-Risk
GSM1213800	0.51	0	2.50847	1.11001	2.49755	1.14473	4.90328	1.40527	1.92249	1.04387	1.63426	1.96121	3.10026	7.62319	4.60574	6.39115	0.798139	High-Risk
GSM1012833	2.80274	1	1.46983	1.94151	1.44092	1.48238	4.96443	2.94215	1.82641	2.0465	2.8181	2.59066	4.44663	8.83534	9.16376	3.7616	0.798179	High-Risk
GSM1213686	2.84	1	2.24666	1.55465	2.41312	1.14506	10.155	2.23774	1.51892	1.57958	3.22524	0	1.62632	10.4011	2.97526	1.64258	0.804582	High-Risk
GSM1012843	10.6384	0	5.70296	2.87095	0.908175	2.26074	1.85255	2.80092	2.43093	1.85309	3.35145	0.486152	5.49375	0	5.84747	5.03725	0.8048	High-Risk
GSM1213777	5.45	0	0.942387	0.965805	4.34145	1.27209	3.09883	4.13381	1.00816	1.56113	2.00683	4.41149	0	8.20834	2.39025	0	0.805804	High-Risk
GSM1013013	2.97534	0	0	1.62458	3.30002	0.793135	0	0.635253	2.90653	0.981196	2.24747	2.05633	3.14357	11.2157	0.520755	6.36793	0.807238	High-Risk
GSM1012992	1.86301	1	1.37151	1.7866	3.21971	0.690804	0.208926	4.22796	0.788797	2.83904	3.12535	0	0	5.89079	0	0	0.809174	High-Risk
GSM1213794	4.99	0	1.18011	1.12113	1.55543	0.892994	3.47515	1.23578	1.89453	1.12173	1.85135	3.87087	4.67969	6.916	5.4113	12.902	0.818627	High-Risk
GSM1012959	2.84658	1	1.78524	0.596297	1.3812	1.0428	2.69803	2.5969	3.39511	2.31649	1.6376	5.3225	6.32849	15.372	6.01658	5.60392	0.823492	High-Risk
GSM1012860	0.29863	1	3.86363	1.41248	0	0.682178	9.79732	1.53949	1.76704	1.57016	1.32817	1.43263	1.99971	14.7107	3.56658	4.06517	0.825657	High-Risk
GSM1213760	4.57	0	0.816368	0.812969	3.75682	1.21825	1.95655	2.91653	0.922043	2.6571	1.88425	2.85984	1.37361	8.72836	8.24236	0	0.825737	High-Risk
GSM1032925	2.91945	0	4.408	0.993704	4.08736	1.13919	1.87509	2.13967	1.90345	2.02555	2.53274	4.11708	2.17991	8.91585	3.85087	8.26726	0.826781	High-Risk
GSM1033010	0.394521	1	0.660626	0.849484	0.95337	0.896602	0	3.24906	1.51606	2.20827	3.48118	0.29531	1.86302	11.4452	6.57411	9.28675	0.826936	High-Risk
GSM1033037	0.946849	0	1.75967	1.4829	3.97885	0	4.30566	1.60764	1.98872	1.61134	1.99779	0	0.921638	6.61844	4.70232	9.52422	0.827492	High-Risk
GSM1032990	1.93315	0	5.64421	0.51744	3.53973	0.950072	2.21757	4.12569	2.03092	2.76528	2.73663	6.51669	0.075716	20.0216	0	3.49156	0.830766	High-Risk
GSM1213806	1.71	0	4.80931	0.917397	2.19374	1.00227	5.08505	4.27946	1.60125	1.57529	1.8169	1.68357	0.0209052	16.7506	0	0	0.837063	High-Risk
GSM1012888	6.74521	1	3.42057	2.05854	3.80699	1.04052	1.38567	2.40411	1.62599	1.53744	1.66199	1.65382	2.09132	0	0.0789167	4.46498	0.837709	High-Risk
GSM1013044	1.66575	0	3.08081	0.857055	1.50844	0.753071	4.85293	2.01966	1.83439	2.02815	1.80557	3.59035	2.42569	19.627	0.854674	3.14464	0.837933	High-Risk
GSM1213702	2.93	1	0.126168	1.37822	3.75304	1.80142	1.16509	3.01488	2.12008	1.59182	2.228	1.82626	5.32558	9.20458	11.5883	1.64787	0.841304	High-Risk
GSM1013047	2.36986	0	0	5.94187	0	1.23152	3.8452	1.35099	1.81442	1.55019	2.15731	0	0	0	19.3245	3.46687	0.845043	High-Risk
GSM1012886	7.38082	0	4.48721	1.1714	4.09777	1.08816	1.49925	1.82598	1.93172	2.09841	2.47392	4.41189	2.50516	9.52708	3.07696	8.51436	0.848271	High-Risk
GSM1012933	5.4274	0	0.281159	0.427822	2.50034	0.764992	1.02237	0	2.53869	1.16545	1.83707	0.946551	4.0649	6.15754	0	10.4163	0.850844	High-Risk
GSM1012848	2.32055	1	3.2675	0.567152	3.59253	1.48919	0.617483	3.23571	1.34344	1.74626	1.54908	2.5326	6.34963	1.94492	6.27764	8.19885	0.852477	High-Risk
GSM1033038	0.946849	0	0	6.11634	0	1.21634	3.83301	1.33368	1.77333	1.55751	2.18618	0	0	0	20.2976	4.01235	0.854711	High-Risk
GSM1012950	5.85479	0	3.87634	1.12553	1.42186	0.702441	2.64658	2.68428	1.90891	3.05974	2.38521	3.03981	3.20324	22.362	3.13409	2.31336	0.856528	High-Risk
GSM1033036	0.670685	0	2.85994	1.04845	1.33737	0.718318	4.66797	2.01486	1.79521	1.9558	1.83084	3.2645	2.12002	20.3532	1.92452	3.66621	0.856897	High-Risk
GSM2718983	3.70685	1	2.68357	1.77126	0.0375481	1.46426	0	4.55431	2.25553	2.91669	5.25331	0	1.11627	26.7149	2.73246	0	0.857195	High-Risk
GSM1012996	1.20548	1	3.07396	1.25424	3.18259	1.3033	7.21904	1.23464	1.1042	1.19923	2.59368	0.0747359	3.20791	11.3916	1.17356	3.38817	0.857599	High-Risk
GSM1032927	2.64329	1	3.54502	2.07663	3.75724	1.09995	1.75938	2.48323	1.5842	1.542	1.66187	1.66437	1.75599	0	1.13013	4.91544	0.865852	High-Risk
GSM1213682	5.56	0	2.4195	1.23493	3.89183	1.29979	2.57084	2.5138	2.62535	2.33754	1.85118	5.11347	2.81828	11.8776	2.22914	0	0.866898	High-Risk
GSM2719011	3.24384	1	0	2.41154	2.05454	0.989723	0	6.53178	1.28019	2.27381	2.30194	0	0.593142	17.0966	19.0408	0	0.867839	High-Risk
GSM1213816	0.09	0	2.14378	1.00373	3.69118	0.671274	8.75756	3.70923	0.675104	1.81193	2.90157	3.68427	1.80386	14.5828	3.09356	6.16078	0.86965	High-Risk
GSM1033051	0.473425	0	3.61048	1.70608	2.0408	1.31829	0	5.24997	1.00458	2.8171	1.83084	4.52708	7.27288	5.90241	4.70232	4.63628	0.872681	High-Risk
GSM1213801	4.04	1	2.8407	1.20608	3.29926	1.39825	3.71623	2.84043	1.79673	1.69942	1.72222	2.42751	1.40994	6.40341	1.86297	1.33699	0.884139	High-Risk
GSM1032968	2.32767	0	3.61048	1.00468	1.25364	0.654594	2.88239	2.68769	1.87118	3.10451	2.41817	2.78272	2.91017	23.5094	3.85087	2.84188	0.884147	High-Risk
GSM1013067	1.15068	0	3.67928	1.89863	2.23374	1.23022	0	5.09876	0.948035	2.81761	1.82781	4.78675	7.48849	6.71704	4.20312	4.96275	0.885424	High-Risk
GSM1213724	6.28	0	0.472814	1.53771	2.72266	1.54661	1.73922	1.43124	1.54002	0.670689	0.773564	2.96263	5.92945	3.43348	10.2817	8.66946	0.88954	High-Risk
GSM1213846	0.31	1	2.36381	1.41579	4.07811	1.62641	2.05713	2.40046	1.91133	1.59026	3.2535	3.34782	3.89711	2.64742	6.02242	10.6417	0.88988	High-Risk
GSM1213723	2.61	1	2.53077	1.3494	3.58905	0.969797	8.726	2.26147	1.37646	1.28444	2.46382	2.97084	0.965044	12.6349	0	3.75128	0.891256	High-Risk
GSM1213810	0.15	0	1.28933	0.37825	3.4551	1.18386	3.19032	1.73313	1.1513	2.03891	2.60902	6.54196	2.77238	8.13631	7.80727	13.3211	0.891786	High-Risk
GSM1213824	1.59	1	1.59069	1.18146	3.19483	1.44791	7.17249	4.34915	0.701762	2.6591	2.28531	2.0648	0.853289	5.69036	10.9076	0	0.898454	High-Risk
GSM1032973	1.61753	0	0.599916	2.13351	1.677	1.96133	4.07099	0.407005	2.23772	1.15141	2.669	3.51515	1.3206	10.1288	7.64021	4.74827	0.913589	High-Risk
GSM1012861	1.80822	1	4.59891	0.6996	2.57386	1.46792	4.39208	3.5598	1.72985	1.82309	1.82781	3.15588	2.72921	8.7086	1.09557	4.15384	0.914029	High-Risk
GSM1213733	3.48	1	0	0.925855	3.34627	0.942379	7.43161	3.01621	0.945257	1.07892	0.970353	2.50672	1.32521	10.1668	1.39101	0	0.916358	High-Risk
GSM1213716	4.37	1	1.973	0.891372	3.70576	0.78704	6.9872	2.39439	0.55878	2.98063	2.65651	0.962693	0	8.44665	0	0	0.920338	High-Risk
GSM1032905	0.710137	1	4.52824	0.725255	2.40071	1.54815	4.27233	3.47634	1.68504	1.77612	1.83084	2.87708	2.41722	8.02249	2.06657	4.52384	0.925145	High-Risk
GSM1213737	2.95	0	0	1.47528	3.56901	1.11816	2.86277	1.75123	1.49975	2.92818	1.95443	1.45116	0.192576	0	5.21945	0.472344	0.926757	High-Risk
GSM1012957	4.08493	0	0.150596	2.34899	1.87717	2.00926	4.16306	0.533734	2.24259	1.02338	2.61471	3.83483	1.54662	10.6791	7.84779	4.2834	0.939541	High-Risk
GSM1213742	5.26	1	1.47104	0.991825	4.17061	1.068	7.48063	2.32728	1.8793	1.95057	3.07322	3.71636	0.809514	12.4207	0.611396	3.93224	0.941305	High-Risk
GSM1213840	1.23	1	1.77226	1.31269	3.70573	1.42612	2.34211	5.62903	0.973502	2.0028	1.61641	0.835604	0	0	5.71605	0	0.944845	High-Risk
GSM1032913	2.72219	1	5.63346	1.66599	4.8702	1.13361	6.16393	4.73538	1.60675	1.92756	3.37413	0	0	7.95315	5.52875	5.89848	0.948301	High-Risk
GSM1033020	1.61753	0	3.8364	1.69608	1.62363	1.89514	7.94572	0.864539	1.88195	2.1213	4.18814	1.95518	5.93411	26.3922	2.83532	1.74591	0.950772	High-Risk
GSM1013045	2.4	0	1.69115	1.29532	4.0046	0.246201	4.43605	1.76723	2.01827	1.62056	1.9862	0	1.30797	7.39503	4.10805	9.96699	0.951315	High-Risk
GSM1213793	2.69	0	2.95926	3.15731	2.45534	1.3536	7.47175	4.70141	3.6616	1.94928	3.18571	0.742068	0	4.75159	4.34586	0	0.956421	High-Risk
GSM1032962	2.09096	0	3.04062	0.747996	1.22553	1.09995	3.52204	3.64437	0	2.55741	3.2446	0.648663	0	8.91585	2.48849	7.86913	0.95837	High-Risk
GSM1032993	0.946849	1	1.94489	1.70608	3.50817	1.55801	7.14878	3.82136	1.62922	1.71695	2.32584	1.91412	5.93411	8.09174	4.63773	1.80791	0.96534	High-Risk
GSM1012871	6.87397	1	5.60474	1.59067	4.78882	1.07281	6.39862	4.68629	1.64658	1.99885	3.23802	0	0	8.68553	5.26189	5.70474	0.966734	High-Risk
GSM1012830	0.931507	1	6.05128	0.406157	1.96004	1.39218	1.18875	4.54891	2.77489	2.14074	3.99912	0.0747359	0	18.1523	5.37711	9.77848	0.967021	High-Risk
GSM1213805	6.02	0	3.47577	1.12392	3.3836	1.03881	2.79132	3.3502	2.03103	1.83969	2.72891	2.10938	0	12.8617	0	5.53837	0.975522	High-Risk
GSM1213754	2.02	1	0	1.12048	2.22393	1.00624	6.52261	2.62284	1.77772	1.42228	1.14933	1.26239	2.27882	10.2871	7.67346	3.50396	0.975862	High-Risk
GSM1213807	0.71	0	2.2502	1.01541	2.93448	0.81369	7.5027	3.19111	1.78158	2.32789	1.99177	2.64872	1.35518	8.98728	1.91244	3.74728	0.976048	High-Risk
GSM1012981	2.43288	1	1.82778	1.74585	3.59071	1.49559	7.29543	3.58888	1.66709	1.75262	2.28338	1.9764	6.28709	8.77201	4.0629	1.71547	0.976314	High-Risk
GSM1013005	1.03562	1	0.198056	1.40298	1.0819	0.906274	0	3.31339	1.54549	2.27694	3.33483	0.177694	2.16249	11.8668	6.59141	9.76878	0.979999	High-Risk
GSM1032932	1.34137	1	3.13664	0.971695	3.6129	0.973568	5.02267	5.06051	0	1.39174	1.19271	2.47501	1.3206	12.3479	0	1.74591	0.981534	High-Risk
GSM1033041	0.433973	0	1.75967	1.22672	2.91376	1.82815	11.6179	0	2.17576	0.742308	3.11353	2.25278	4.37079	19.2633	5.22338	4.98569	0.982298	High-Risk
GSM1032911	3.94521	0	2.66894	1.17822	2.75652	1.83216	12.4441	0	2.15582	0.887298	3.22289	2.13801	4.17291	19.9106	5.52875	5.35652	0.985199	High-Risk
GSM1213681	5.32	0	0.935373	1.25299	5.11539	0.903311	9.96611	1.83461	0.883852	1.45127	2.83308	3.70241	0	18.3607	0	2.07255	0.989683	High-Risk
GSM1213740	5.84	0	1.49351	1.20374	3.3342	1.01495	4.84976	2.23633	1.35186	1.04437	2.72794	3.91033	4.76311	6.50868	1.1566	14.5611	0.991448	High-Risk
GSM1213707	5.41	0	0.92243	0.843155	2.90575	1.16651	4.22896	2.50217	1.17124	1.1796	2.05824	2.36524	2.69257	16.3885	2.66652	5.9787	1.0127	High-Risk
GSM1213710	0.33	0	2.74593	1.45661	3.4089	1.54159	2.90562	4.4122	1.75708	2.315	3.65443	0.502606	2.51212	17.3855	1.38224	0	1.01435	High-Risk
GSM1013016	4.10959	0	4.10398	1.83012	1.80933	1.89694	7.98764	0.707142	1.92151	2.19409	3.93074	2.04383	6.22527	24.8665	1.89843	2.23773	1.01876	High-Risk
GSM1012943	5.25753	0	3.19492	0.814361	1.39558	1.05693	3.48775	4.07051	0	2.59469	3.13379	0.515066	0	9.5725	1.47236	7.75423	1.02571	High-Risk
GSM1013073	1.57808	0	3.12069	0.0440965	3.28685	1.71628	0	4.33489	2.65512	2.20654	1.32241	2.8763	3.97834	14.7004	3.01971	0.305859	1.0308	High-Risk
GSM1012986	4.82192	0	3.03333	0	3.0595	1.4388	0	3.6916	0.425653	2.59893	2.64794	0.305468	1.37745	12.6014	5.14619	5.7215	1.03247	High-Risk
GSM1012900	3.38356	1	3.21917	1.01545	3.67991	1.16479	5.25048	4.84285	0	1.33169	1.17182	2.68526	1.68967	12.6711	0	1.87571	1.03614	High-Risk
GSM1012859	9.92603	0	3.01094	0.443131	2.69455	1.15331	3.34522	4.42249	1.86542	2.63276	1.10762	1.82272	5.79076	15.6972	2.84726	0	1.03662	High-Risk
GSM1012894	8.53151	0	1.47981	0.727372	3.69691	0.940809	5.41935	4.70358	1.681	2.0157	0.861736	6.07171	2.94307	12.8316	0	1.77326	1.04855	High-Risk
GSM2718977	2.13973	1	3.52479	3.23164	1.32064	1.6205	4.69964	2.58508	2.40667	3.16812	3.09696	0	2.26829	16.1054	12.8531	0	1.06659	High-Risk
GSM1213750	1.03	1	1.44708	0.8333	4.25697	0.957804	5.46813	2.80659	1.55453	2.32165	2.57815	3.85901	2.01463	9.81239	0	6.51896	1.06726	High-Risk
GSM1032904	3.90575	0	2.77548	0.587352	2.52111	1.24346	3.4171	4.43392	1.82788	2.59982	1.11717	1.81077	5.3927	15.8143	3.65067	0	1.07157	High-Risk
GSM1012921	6.44384	0	4.57023	2.54814	1.77862	1.2259	4.33327	2.35702	2.2828	1.40015	2.458	0	0.32607	7.87748	0.349434	7.11741	1.07359	High-Risk
GSM1033019	0.157808	1	2.34267	1.67604	4.49779	1.07164	12.7902	1.8889	2.41816	1.75403	3.22289	0.671808	2.12002	19.0708	0	0	1.08161	High-Risk
GSM1013014	0.416438	1	2.21118	1.81289	4.46466	1.02265	11.8854	2.05849	2.40988	1.79459	3.11691	0.542104	2.42692	18.5284	0	0	1.08535	High-Risk
GSM1213848	0.1	1	3.05379	1.16611	3.296	1.19612	6.29902	5.60545	1.21867	1.69917	2.4686	0.961294	2.01671	19.5959	2.61517	1.43134	1.0908	High-Risk
GSM1213756	5.27	0	1.56247	1.1663	3.51254	1.27681	4.04007	1.70243	1.27981	0.73691	1.47423	2.98479	1.66529	9.30542	3.82861	10.1511	1.09203	High-Risk
GSM1032976	2.13041	0	4.02624	2.01932	3.94899	0.641703	0.0501833	5.84112	1.53886	2.75949	2.18618	1.16864	0.808134	11.315	0	2.84188	1.09317	High-Risk
GSM1013057	1.43836	0	1.98739	3.05564	2.03764	1.54908	6.04078	3.25013	2.34629	2.01786	2.09748	2.81688	3.09309	14.5557	6.91534	0	1.09346	High-Risk
GSM1012962	5.44658	0	4.17055	2.0462	3.98049	0.709504	0	5.62498	1.57133	2.77261	2.15369	1.03629	0.912951	11.7307	0	2.31965	1.10156	High-Risk
GSM1213804	7.83	0	1.30035	0.654889	4.96107	1.41225	4.03823	2.89943	1.68606	1.64089	2.31341	3.00705	2.3448	10.3087	2.4403	5.99791	1.10202	High-Risk
GSM2718957	0.315068	1	3.23521	4.98385	0	1.35622	0	5.33431	0.815219	1.82004	0.170733	0	5.48273	4.39814	9.51826	0	1.10489	High-Risk
GSM1213812	0.8	1	2.87413	1.0231	3.67351	0.926659	5.34118	2.8891	1.31499	2.90751	2.3083	1.70666	0.748482	13.9368	0	1.88163	1.11708	High-Risk
GSM1213679	6.31	0	3.02845	3.26875	3.08736	1.67343	12.4066	0.196137	2.98966	1.33173	3.41468	0	2.4902	11.4594	8.97172	5.66027	1.12108	High-Risk
GSM1213762	0.86	1	2.19767	1.3942	3.02904	1.23299	6.80855	3.77516	1.00645	2.44326	3.42129	3.36631	1.06207	16.1353	0.0978319	4.44291	1.12238	High-Risk
GSM1013015	0.775342	1	1.31964	0	1.39558	0.609765	13.2353	4.70445	0.993836	1.71781	1.66761	0	0.4152	20.9476	0	1.08512	1.13538	High-Risk
GSM1213759	5.49	0	0	0.893535	2.93365	0.991491	8.15648	4.55792	0.833594	2.00297	2.03345	4.96306	3.28258	4.24735	6.75511	11.8519	1.13984	High-Risk
GSM1213747	4.13	0	0.625449	0.928968	2.8964	0.88472	5.00247	2.88005	1.48707	2.01164	1.29711	4.65295	4.38417	8.70739	3.65615	10.0529	1.14448	High-Risk
GSM1213783	0.6	1	2.90234	1.36081	4.04707	1.18916	6.38835	2.63625	1.96299	2.46474	2.71744	1.9145	1.75279	19.0936	0	0.921903	1.1511	High-Risk
GSM1213669	4.11	1	1.60066	2.09432	2.75752	1.12227	6.38838	1.42565	1.14464	2.01878	2.35831	0	1.1605	3.1392	4.89423	8.94483	1.17303	High-Risk
GSM1213673	1.91	1	2.16493	1.30361	3.12442	1.27295	3.01343	3.42934	1.02356	1.81652	2.68996	0	0	10.177	0.971872	6.52879	1.17894	High-Risk
GSM1213785	3.89	1	1.29235	0.683247	4.05857	1.43073	7.69769	3.14203	2.86462	1.23483	0.149129	2.25689	2.04143	6.21334	3.64191	1.27257	1.17931	High-Risk
GSM1032953	2.44603	0	0.806611	1.19963	4.26178	1.42238	8.23844	3.20314	1.15159	1.72439	1.80682	6.53003	4.27817	18.5036	1.78174	3.25701	1.18359	High-Risk
GSM1012932	6.17808	0	0.429982	1.05288	4.25507	1.45218	8.23496	3.11109	1.12747	1.76474	1.79443	6.44602	4.40767	18.036	0.691038	2.65748	1.19244	High-Risk
GSM1213774	3.01	1	3.40736	1.59603	2.55269	1.48576	6.97421	3.0168	2.29211	1.96672	1.75166	1.74656	0.227873	9.01629	3.61731	4.10065	1.20174	High-Risk
GSM1213676	4.33	1	2.55885	0.933437	2.73823	1.74358	2.05677	7.16235	1.73969	3.72728	2.04044	3.93316	3.48707	12.3825	8.99243	0	1.20434	High-Risk
GSM1013075	1.49315	0	4.8853	0.633229	3.15199	1.72674	5.31545	3.93044	1.2714	2.75675	0.728142	4.00645	0.220986	2.94282	0	1.7219	1.22147	High-Risk
GSM1013076	1.66575	0	4.60927	2.56444	5.08971	1.63793	3.40756	5.24905	3.9682	1.94513	3.19945	0	0	13.4318	12.7453	5.33331	1.22365	High-Risk
GSM1012910	2.33973	1	0	1.98048	3.2311	2.83219	0	0	0	0	1.98071	0.144109	0	0	0	4.81894	1.22573	High-Risk
GSM1213730	3.21	1	1.53846	1.07481	4.09413	0.907791	7.33784	2.26716	0.527469	2.81173	2.98008	1.88832	1.66292	18.6961	0	4.08938	1.22733	High-Risk
GSM1033055	0.591781	0	4.81713	0.540816	3.01885	1.74944	5.08637	4.14717	1.27151	2.74204	0.75918	3.69064	0	2.17194	0	1.99311	1.22897	High-Risk
GSM1013028	3.60822	0	2.13087	3.16106	3.52521	1.02861	5.05875	3.77414	2.25975	2.5146	2.08839	0	0.907563	0	0	2.3511	1.24016	High-Risk
GSM1033056	0.670685	0	4.51029	2.529	5.20885	1.6694	3.48713	5.44661	4.35558	1.87769	3.33109	0	0	13.2357	12.4378	5.73697	1.24414	High-Risk
GSM1032940	0.907397	1	0	1.94223	3.10808	2.87138	0.262957	0	0	0	1.99779	0.223209	0	0	0	5.24689	1.24808	High-Risk
GSM1033025	1.42027	0	2.09678	3.16442	3.43401	1.03735	4.86237	3.68883	2.25803	2.46505	2.11583	0	0.345925	0	0	2.84188	1.25319	High-Risk
GSM1213736	0.91	1	3.7527	1.04634	2.65242	1.42399	8.75324	2.7648	2.47089	1.45655	1.47482	0.653196	0	14.2396	0	2.89513	1.26295	High-Risk
GSM1213826	0.57	1	0.127475	0.565011	3.52525	1.0142	8.93313	5.24611	3.57198	1.62262	1.37344	1.54056	1.92516	16.271	0.265459	0	1.26676	High-Risk
GSM1213722	1.25	1	2.33129	1.18328	3.34561	1.01012	4.27817	3.0024	1.32235	2.3871	2.52096	1.43636	0.497261	12.3637	0	7.8266	1.27516	High-Risk
GSM1213803	1.54	0	1.82835	0.787166	3.29138	1.32136	8.95639	2.83179	1.78668	2.34291	2.25152	1.89768	0.29229	16.3708	2.85707	3.06926	1.27737	High-Risk
GSM1032963	2.05151	0	0	1.71607	4.93207	2.30585	3.83301	6.01079	2.81063	2.03937	3.17938	5.61203	0.329168	0	8.72338	6.64039	1.28023	High-Risk
GSM1213680	5.99	0	2.93572	2.05374	4.12268	1.57621	5.25287	5.55729	0.629168	3.30998	4.43043	4.09684	1.33018	25.9663	0	0	1.29438	High-Risk
GSM1012945	5.21918	0	0	1.7216	4.84776	2.41968	3.8452	5.70875	2.73844	2.10903	3.06274	5.70148	0.848187	0	9.10927	6.357	1.30151	High-Risk
GSM1012944	5.55068	1	0	3.27862	3.04301	1.06193	8.52667	0	3.16044	0.590899	2.1392	0.805245	1.57378	14.7571	0	6.57478	1.31646	High-Risk
GSM1033044	0.749589	1	1.75188	0.482239	3.11917	2.56041	5.02267	6.38961	1.30704	2.74204	2.57831	4.28299	0	11.7047	13.1157	2.60193	1.31762	High-Risk
GSM1032906	1.02575	1	4.08876	0.793271	2.44909	1.23264	5.74112	3.68883	1.33061	1.70949	0.888087	2.23824	0	4.51514	0	10.0398	1.32152	High-Risk
GSM1012867	8.00822	1	1.73603	1.85626	3.57076	1.12045	0	5.41494	1.22057	2.72941	1.03333	0	0	0	0.171301	2.44524	1.33752	High-Risk
GSM1032902	1.26247	1	1.25728	1.38966	2.09143	1.08299	13.1294	3.07609	1.60675	2.20165	2.87093	0.900522	0	20.8468	0	2.54163	1.35115	High-Risk
GSM1013058	1.85753	1	1.65851	0.343516	3.23678	2.69078	5.25048	6.38402	1.31056	2.75675	2.53217	4.56466	0	12.1164	13.3761	2.31965	1.35127	High-Risk
GSM1213695	5.84	0	4.88015	1.68834	1.47548	1.35147	6.54061	7.15767	2.6268	3.20166	2.72887	0	0	15.4831	0	0	1.35957	High-Risk
GSM1032909	3.15616	1	1.88351	1.80538	3.48705	1.20542	0	5.65009	1.22382	2.71281	1.04122	0	0	0	1.20328	3.13902	1.36389	High-Risk
GSM1012856	3.2274	1	1.08955	1.51304	2.28522	1.05556	12.1471	3.03127	1.64329	2.27031	2.79392	0.754195	0	20.063	0	2.4515	1.36397	High-Risk
GSM1012864	2.64384	1	4.17621	1.00127	2.62727	1.13737	5.983	3.51087	1.33912	1.74337	0.835913	2.3762	0	5.36556	0	10.7698	1.36813	High-Risk
GSM2718991	1.12055	1	1.64317	1.05315	0	2.69299	2.33248	7.46192	0.97635	3.56717	3.12596	2.38253	3.82596	15.6527	12.9888	1.86592	1.36941	High-Risk
GSM1213691	6.39	0	2.37459	1.44616	2.07559	2.27796	0	7.4175	1.43686	2.81728	1.76981	4.26013	0	17.7248	10.591	0	1.3727	High-Risk
GSM1032987	1.85425	0	0	3.01473	2.46114	1.453	9.94344	1.95202	1.89271	2.47128	3.92202	1.05775	2.31382	15.2721	0	3.89744	1.40411	High-Risk
GSM1032915	3.7874	0	3.81082	0.815807	4.04808	1.46314	3.96941	5.56326	1.51606	2.74204	1.53992	3.94855	0	14.2944	5.27704	5.73697	1.41059	High-Risk
GSM1012874	9.5726	0	3.87475	0.778309	4.06712	1.49878	4.04862	5.51548	1.54549	2.75766	1.53774	4.25309	0	14.3796	4.98634	5.69355	1.41416	High-Risk
GSM1012975	4.71781	0	0	3.05119	2.63341	1.36696	9.63846	1.79717	1.92937	2.51989	3.71226	0.923999	2.63876	15.2445	0	3.85122	1.41465	High-Risk
GSM1213749	3.2	1	0.894054	1.68084	2.67776	1.0703	9.16437	2.22086	1.81766	1.94168	2.49971	2.0615	1.72512	16.3975	0	8.33694	1.42017	High-Risk
GSM1213677	6.22	0	1.41475	1.76761	5.62842	0.901911	2.43448	5.58337	0.445163	3.24135	2.56541	0	0	6.05041	0	4.0534	1.43115	High-Risk
GSM1213819	1.52	1	0.138138	1.01925	2.3699	0.930911	4.00429	3.93352	0.68543	2.30481	2.42199	0.610572	0	19.3037	1.10304	8.14366	1.46274	High-Risk
GSM1033040	0.591781	1	1.33865	5.53251	3.45527	1.3077	0.721837	0.435177	1.76236	2.06686	1.2178	0.319236	0	0	3.3815	4.46746	1.47151	High-Risk
GSM1013036	2.31781	1	1.33988	1.21131	5.03709	0.924768	2.01381	5.58777	2.61092	2.712	1.7125	0	0	19.3059	0.520754	0	1.47509	High-Risk
GSM1013052	1.49589	1	1.0619	5.34252	3.53799	1.23583	0.31511	0.74641	1.80241	2.136	1.20672	0.211175	0	0	2.48856	4.49999	1.48889	High-Risk
GSM1033031	0.907397	1	1.45152	1.28468	5.14913	0.973568	2.36758	5.76503	2.6604	2.68928	1.71036	0	0	19.9661	1.56621	0	1.49864	High-Risk
GSM1012842	10.8137	0	2.55047	1.73601	5.08747	1.0719	4.8148	4.76307	1.80241	2.31245	1.91092	0	0.307903	15.6465	0	3.82735	1.53823	High-Risk
GSM1012831	0.780822	1	2.91512	1.69499	3.9025	2.28834	9.05647	4.26638	0.708104	2.34817	2.41721	0	0.491406	11.5942	2.61039	0	1.55466	High-Risk
GSM1013072	0.391781	0	0.988279	2.20303	3.61152	0.820557	10.9741	4.11388	1.0384	2.29625	1.77957	0.177694	0	13.3578	0	3.99403	1.56741	High-Risk
GSM1033053	0.157808	0	1.35485	2.1146	3.53973	0.823967	11.6438	4.40236	1.07852	2.22809	1.78277	0.271332	0	13.1728	0.00941717	4.58012	1.56941	High-Risk
GSM1032891	4.26082	0	2.5541	1.72605	5.20885	1.15587	4.63535	4.92936	1.76236	2.24781	1.92648	0	0	15.7544	0	4.35436	1.59095	High-Risk
GSM1012905	0.39726	1	0.062639	2.69762	0.980395	1.50675	8.4864	4.0886	2.83902	1.78256	2.32634	0	0.591995	21.9127	0	1.59309	1.61389	High-Risk
GSM1013032	0.421918	1	0.498133	0.267469	3.26705	1.01713	9.32533	5.32688	0.0378976	2.7522	2.37274	0	0	23.1085	0	4.3069	1.6285	High-Risk
GSM1032937	0.157808	1	0.264072	2.64458	0.865438	1.58254	8.55209	4.24342	2.93917	1.73924	2.34898	0	0.396089	22.9873	0.463071	2.11591	1.65362	High-Risk
GSM1213837	7.61	1	2.71563	3.04338	3.14376	1.04575	6.69354	4.17338	0.677356	2.60527	1.46065	0.496335	0	17.0869	0	3.62673	1.68672	High-Risk
GSM1012923	4.30685	1	3.45423	2.97704	5.09196	1.33863	1.98281	4.29667	1.78234	2.84393	2.96403	0	0	23.9099	0	3.14464	1.69035	High-Risk
GSM1033049	0.473425	1	0.967402	1.04845	2.89448	1.85479	4.30566	4.81739	0.992168	3.54027	1.99779	4.29943	0.75924	18.2177	3.04138	3.66621	1.69089	High-Risk
GSM1013065	1.20548	1	1.04459	1.26715	3.03621	1.92942	4.40675	4.87531	0.934228	3.41653	1.9862	4.57945	1.2197	17.754	2.09831	3.16297	1.69254	High-Risk
GSM1032948	1.69644	1	3.36622	2.90473	5.20885	1.42751	2.29274	4.51775	1.74037	2.84561	3.06999	0	0	25.2977	0	3.66621	1.76827	High-Risk
GSM1213715	7.36	0	1.51442	1.23342	3.93807	1.73759	4.07337	3.1696	0.576258	3.34788	2.98919	0.979891	0	11.8957	0	9.19939	1.7766	High-Risk
GSM1012899	2.1589	1	0	1.02045	5.08297	0.662303	6.08952	6.27427	0.934228	3.11345	2.18081	0	0	19.3201	0	6.07139	1.78436	High-Risk
GSM1213735	6.06	0	0.851012	0.837923	4.07111	2.39579	4.6322	4.68758	1.03355	3.01464	2.59298	0.757182	0	14.0041	0	4.8077	1.93428	High-Risk
GSM1012940	1.30411	1	1.59292	0.950979	5.25727	1.45985	5.66387	5.58453	1.71686	3.07366	1.28973	0	0	20.4909	4.29786	5.60953	2.01677	High-Risk
GSM1032961	0.512877	1	1.38717	1.15675	5.40196	1.53826	5.43249	6.06689	1.67392	3.12051	1.29279	0	0	21.3359	4.83105	5.57454	2.10338	High-Risk

## Sheet: Supplemetary Table 4
Supplemetary Table 4 The distribution of clinicopathological variables betwwen high- and low-risk patients in the training Set
Clinical Parameters	Immune Phenotype(n,%)		p value
	High Risk	Low Risk
Sex(n=456)
Female	108(47.79%)	140(61.04%)	0.0049**
Male	118(52.21%)	90(38.96%)
Age(n=447)
≤60y	151(68.33%)	147(65.04%)	0.4835
＞60y	70(31.67%)	79(34.96%)
T (n=454)
T1	64(33.68%)	91(43.54%)	0.0388*
T2	126(66.32%)	118(56.46%)
T3	24(12.63%)	13(6.22%)
T4	10(5.26%)	81(38.76%)
Lymph node(n=446)
Negative	136(60.99%)	159(71.30%)	0.0275*
Positive	87(39.01%)	64(28.70%)
Metastasis(n=330)
Negative	149(90.30%)	158(68.70%)	0.0818
Positive	16(9.70%)	72(31.30%)
Pathological Stage(n=449)
I	104(63.41%)	143(76.47%)	0.0035**
II	60(36.59%)	44(23.53%)
III	41(25.00%)	33(17.65%)
IV	17(10.37%)	7(3.74%)
TMB (n=446)
	10.010±9.314	6.976±8.501	0.000***
MSI (n=446)
	0.314±0.026	0.315±0.025	0.852
IPS (n=456)
	6.681±2.208	7.249±1.853	0.007
PRS (n=456)
	1.014±0.459	0.328±0.186	0.000** *

## Sheet: Supplemetary Table 5
Supplemetary Table 5 The comparison of mutation rates of driver genes between high- and low-risk groups in the training set
Gene Symbol	High risk（%）	Low risk（%）	p value
TP53	131(57)	66(29)	<0.001***
LRP1B	76(33)	43(19)	<0.001***
CLIP1	7(3)	0(0)	0.015*
EZH2	7(3)	0(0)	0.015*
LRIG3	7(3)	0(0)	0.015*
PIK3CA	16(7)	5(2)	0.023*
RBM10	18(8)	7(3)	0.037*
KRAS	51(22)	33(14)	0.039*
MAP2K1	5(2)	0(0)	0.061
NF1	30(13)	18(8)	0.092
CDH10	37(16)	25(11)	0.132
KEAP1	44(19)	32(14)	0.167
SMARCA4	23(10)	14(6)	0.169
EGFR	30(13)	21(9)	0.235
KDR	18(8)	11(5)	0.249
BRAF	12(5)	7(3)	0.349
STK11	30(13)	23(10)	0.381
ARID1A	14(6)	9(4)	0.392
SETD2	14(6)	9(4)	0.392
NCOA2	9(4)	5(2)	0.417
RET	9(4)	5(2)	0.417
MGA	16(7)	11(5)	0.428
PBRM1	5(2)	2(1)	0.449
NRAS	2(1)	0(0)	0.499
BTK	5(2)	7(3)	0.575
CDKN2A	12(5)	9(4)	0.656
CMTR2	12(5)	9(4)	0.656
RB1	14(6)	11(5)	0.681
ATM	14(6)	16(7)	0.709
ATF7IP	7(3)	5(2)	0.771
CUX1	7(3)	5(2)	0.771
CDC73	2(1)	2(1)	0.993
CIC	2(1)	2(1)	0.993
EPHA7	12(5)	11(5)	0.993
MB21D2	2(1)	2(1)	0.993
ARID2	9(4)	9(4)	>0.999
CTNNB1	7(3)	7(3)	>0.999
FAT4	30(13)	30(13)	>0.999
FLT4	9(4)	9(4)	>0.999
KMT2C	16(7)	16(7)	>0.999
RGS7	12(5)	11(5)	>0.999
U2AF1	0(0)	0(0)	>0.999

## Sheet: Supplemetary Table 6
Supplemetary Table 6 The relationship between denovo signatures in the training set and curated signatures in COSMIC
Denovo Signatures	COSMIC Signatures	Related to	Cosine similarity
S1	No similar COSMIC signatures	NA	0.584888
S2	COSMIC Signature 15	dMMR	0.801969
S3	COSMIC Signature 2	APOBEC	0.825221
S4	COSMIC Signature 1	Age	0.805486
S5	COSMIC Signature 4	Tobacco carcinogens	0.946265
S6	No similar COSMIC signatures	NA	0.253027
S7	No similar COSMIC signatures	NA	0.421238
S8	No similar COSMIC signatures	NA	0.134619
S9	No similar COSMIC signatures	NA	0.474177
S10	No similar COSMIC signatures	NA	0.457785
S11	No similar COSMIC signatures	NA	0.36824

## Sheet: Supplemetary Table 7
Supplemetary Table 7 The clinicopathologic characteristics, survival data and PRS grouping of NJDT patients
Patient number	Gender	Age	Smoking	T	N	Maxium Tumor Diameter (MTD)	Stage	EGFR exon 19 deletion	EGFR L858 point mutation	KRAS G12D mutation	IPS	Progression Free Survival Time (days)	Progression Free Survival State(1:progression; 0:non-progression)	PRS	PRS subgroups
A-10	Male	69	Yes	T1	N0	1.9	I	Mutation	WT	WT	6	949	0	1.32576	High-Risk
A-11	Female	60	NO	T1	N0	1	I	Mutation	WT	WT	7	21	0	0.94812	High-Risk
A-12	Male	55	Yes	T1	N0	1.5	I	WT	Mutation	WT	6	954	0	0.805686	High-Risk
A-13	Female	64	NO	T2	N0	2.8	I	WT	WT	Mutation	7	0	0	0.936155	High-Risk
A-14	Female	58	NO	T2	N0	2	II	Mutation	WT	WT	5	343	0	0.811162	High-Risk
A-15	Male	64	Yes	T1	N0	1.4	I	WT	WT	WT	7	404	0	-0.12542	Low-Risk
A-16	Male	66	Yes	T2	N0	3.8	I	WT	Mutation	WT	7	917	0	0.0158881	Low-Risk
A-19	Male	74	Yes	T2	N0	2.2	I	Mutation	WT	WT	7	872	1	0.383267	High-Risk
A-20	Male	63	Yes	T1	N1	2.5	II	Mutation	WT	WT	7	382	0	0.304731	Low-Risk
A-21	Male	68	Yes	T1	N0	1.5	I	Mutation	WT	WT	8	710	0	0.386469	Low-Risk
A-23	Male	68	Yes	T2	N0	3.1	I	Mutation	WT	WT	4	228	0	1.80349	High-Risk
A-24	Male	74	Yes	T1	N0	1.8	I	WT	WT	WT	8	756	0	0.618046	High-Risk
A-26	Female	47	NO	T1	N0	2.5	I	WT	WT	WT	8	377	0	0.0233157	Low-Risk
A-28	Female	67	NO	T1	N0	1.6	I	Mutation	WT	WT	9	743	0	0.305563	Low-Risk
A-2	Female	48	NO	T1	N0	0.9	I	WT	WT	WT	7	1027	0	-0.457096	Low-Risk
A-3	Male	77	Yes	T1	N0	2.5	I	WT	Mutation	WT	8	315	0	0.604601	High-Risk
A-4	Male	61	Yes	T1	N0	2	I	WT	WT	WT	7	700	0	0.168154	Low-Risk
A-5	Male	47	Yes	T1	N0	2	I	Mutation	WT	WT	6	1038	0	-0.0887574	Low-Risk
A-6	Female	70	Yes	T1	N0	1.6	I	WT	Mutation	WT	7	1319	0	0.10429	Low-Risk
A-7	Female	68	Yes	T1	N0	1.4	I	WT	Mutation	WT	7	0	0	0.216585	Low-Risk
A-8	Male	64	Yes	T1	N0	1.5	I	Mutation	WT	WT	7	356	0	0.0550736	Low-Risk
A-9	Female	57	NO	T1	N0	1	I	WT	WT	WT	7	1058	0	0.109806	Low-Risk
B-10	Female	43	NO	T1	N0	1	I	Mutation	WT	WT	6	1019	1	0.541486	High-Risk
B-13	Female	57	NO	T1	N0	1.8	I	WT	WT	Mutation	7	395	0	0.0737259	Low-Risk
B-1	Male	44	Yes	T1	N0	1.1	I	WT	WT	WT	8	1115	0	0.495749	Low-Risk
B-20	Male	50	Yes	T2	N0	1	II	WT	WT	WT	7	778	0	0.466215	Low-Risk
B-21	Female	67	NO	T1	N1	0.8	II	WT	WT	WT	9	726	0	-0.0410795	Low-Risk
B-22	Male	70	Yes	T1	N0	0.8	I	WT	WT	WT	8	805	0	0.17117	Low-Risk
B-23	Male	67	Yes	T3	N0	7	II	WT	WT	Mutation	8	828	0	0.742953	High-Risk
B-24	Male	72	Yes	T1	N0	1.2	I	Mutation	WT	WT	8	799	0	0.340961	Low-Risk
B-25	Male	60	Yes	T1	N0	1.2	I	WT	Mutation	WT	7	844	0	1.00288	High-Risk
B-26	Male	67	Yes	T1	N0	2.8	I	Mutation	WT	WT	7	1121	1	3.78549	High-Risk
B-27	Male	65	Yes	T1	N0	1.3	I	WT	WT	WT	7	161	0	-0.233349	Low-Risk
B-28	Female	63	NO	T1	N0	1.5	I	WT	WT	Mutation	7	452	0	-0.155619	Low-Risk
B-29	Female	68	Yes	T1	N0	1.2	I	WT	Mutation	WT	7	0	0	0.345	Low-Risk
B-31	Female	65	NO	T1	N0	1.5	I	WT	Mutation	WT	7	395	0	1.27489	High-Risk
B-32	Male	61	Yes	T1	N0	0.6	I	WT	WT	WT	8	1111	0	-0.0420993	Low-Risk
B-33	Male	53	Yes	T2	N0	1.7	I	WT	WT	WT	8	783	1	0.265694	Low-Risk
B-40	Male	61	Yes	T1	N0	0.6	I	WT	WT	WT	7	826	1	0.84596	High-Risk
B-44	Male	73	Yes	T1	N0	1.2	I	WT	Mutation	WT	7	0	0	0.992341	High-Risk
B-5	Male	60	Yes	T1	N0	2.2	I	WT	Mutation	WT	7	574	0	0.267812	Low-Risk
B-8	Male	63	Yes	T1	N0	2.3	I	WT	Mutation	WT	8	209	0	0.259707	Low-Risk

## Sheet: Supplemetary Table 8
Supplemetary Table 8 The mRNA sequencing data of PRS genes in normal and tumor samples from NJDT patients
Patient number	Type	TLR8	FGF2	F12	ST6GALNAC3	PTPRH	EXO1	FRMD3	E2F7	ABHD6	STK32A	COL4A3	PLEK2	LIFR	CYS1	PRS
A-10	Normal Tissue	6.39	3.92	7.3	2.13	1.6	0	6.47	0.1	8.87	0.62	6.35	4.96	7.42	9.64	0.0917082
A-10	Tumor Tissue	5.19	5.22	1.67	3.25	0.61	1.09	4.61	0.82	3.03	1.32	1.22	5.04	3.2	2.15	1.32576
A-11	Normal Tissue	3.84	3.09	1.2	2.96	0	0.38	5.67	0.34	16.74	0.91	5.62	7.24	9.64	12.18	-1.03994
A-11	Tumor Tissue	6.49	1.99	0.35	4.89	0.03	0.64	3.06	0.27	5.77	1.77	2	8.55	6.16	5.22	0.94812
A-12	Normal Tissue	5.46	3.78	0	2.53	0.2	0.2	7.39	0.85	8.48	0.57	5.18	4.68	8.99	7.59	0.0174497
A-12	Tumor Tissue	0.8	0.31	1.29	2.82	0.37	0.65	2.16	0.22	4.74	3.28	3.1	6.9	3.19	12.96	0.805686
A-13	Normal Tissue	5.24	4.13	1.4	2.36	0	0.34	6.7	1.24	10.14	0.47	3.85	5.36	9.14	7.85	-0.0910035
A-13	Tumor Tissue	4.25	3.54	0.25	3.72	0.55	0.14	5.07	0.17	4.98	0.56	1.33	7.89	7.69	4.96	0.936155
A-14	Normal Tissue	5.36	3.89	2.1	2.41	0.8	0.17	12.33	0.23	8.58	1.21	5.87	2.6	11.99	5.96	-0.161423
A-14	Tumor Tissue	1.72	1	2.03	1.18	1.08	4.3	1.66	1.3	1.93	2.97	0.71	12.84	3.87	3.16	0.811162
A-15	Normal Tissue	6.62	3.28	0	1.7	0.9	1	5.67	0.71	5.73	0.72	6.95	8.28	5.74	3.12	-0.0448444
A-15	Tumor Tissue	4.91	0.96	1.28	0.33	0.51	0.78	3.39	0.37	1.98	9.02	2.8	9.69	2.66	6.96	-0.12542
A-16	Normal Tissue	3.31	4.96	1.5	1.5	0	1.09	5.33	0.82	8.27	0.83	5.6	7.08	9.3	6.54	-0.0686658
A-16	Tumor Tissue	1.78	0.57	0.82	0.48	1.52	0.09	1.4	0.33	2.6	11.91	0.48	37.44	1.7	0.57	0.0158881
A-19	Normal Tissue	3.63	4.62	1.8	2.25	0.15	0.84	4.74	0.95	6.11	1.59	4.55	10.6	6.12	10.13	0.80549
A-19	Tumor Tissue	1.78	0.71	1.53	1.32	1.81	0.45	1.5	0.23	2.51	1.33	0.34	8.85	3.38	2.91	0.383267
A-2	Normal Tissue	3.61	3.37	5.3	2.48	0	0.1	7.18	0.29	10.37	1.01	6.67	6.92	9.91	8.35	-0.131644
A-2	Tumor Tissue	4.42	2.6	0.13	0.75	0.04	0.55	6.52	0.11	5.47	1.64	2.86	1.65	6.79	4.64	-0.457096
A-20	Normal Tissue	2.65	4.43	1.8	3.46	0.8	0.18	4.51	0.32	19.72	0.57	4.07	1.04	10.7	10.05	-1.3376
A-20	Tumor Tissue	4.88	3.13	1.23	2.17	1.04	1.67	6.28	0.89	5.32	1.19	3.18	5.61	9.18	2.87	0.304731
A-21	Normal Tissue	3.75	3.97	1.7	2.92	0.2	0.18	5.88	1.13	9.08	0.5	4.82	3	8.39	7.56	0.250043
A-21	Tumor Tissue	2.36	1.36	0.67	1.32	0.71	0.43	2.66	0.95	2.02	5	2.92	8.13	4.32	3.62	0.386469
A-23	Normal Tissue	4.57	2.26	1.7	1.69	3.85	3.23	4.54	1.14	9.8	1.1	6.34	6.08	6.72	4.4	-0.451144
A-23	Tumor Tissue	0.16	0.14	0.93	1.41	11.73	9.61	1.61	3.78	0.76	3.06	1.89	13.98	1.75	0.24	1.80349
A-24	Normal Tissue	3.64	3.94	7.1	4.86	0.65	0.43	7.06	0.48	12.57	1.23	7.1	5.76	13.18	6.17	0.332873
A-24	Tumor Tissue	0.96	0.84	0.86	1.66	2.21	2.35	3.2	1.56	2.62	2.29	2.46	4.8	3.59	0.98	0.618046
A-26	Normal Tissue	4.17	3.53	3.2	2.95	1.4	1.67	6.88	0.64	7.76	0.67	6.71	3.6	8.68	9.78	0.546309
A-26	Tumor Tissue	2.32	0.72	0.34	1.7	1.23	0.05	4.09	0.38	4.12	1.72	3.74	3.57	6.61	4.09	0.0233157
A-28	Normal Tissue	4.66	5.03	2.4	2.83	0.65	0	5.62	0.24	5.33	0.84	5.3	6.92	8.54	8.87	0.860708
A-28	Tumor Tissue	5.33	2.3	0.18	1.55	1.96	0.95	5.25	0.49	3.34	1.12	1.83	6.85	3.51	2.19	0.305563
A-3	Normal Tissue	2.87	4.87	2.5	3.21	0.5	0.38	6.18	0.16	11.42	0.57	7.82	3.44	10.96	6.6	-0.186009
A-3	Tumor Tissue	3.78	2.13	0.93	3.38	0.23	0.44	4.83	0.25	3.98	4.74	2.81	6.03	7.17	3.23	0.604601
A-4	Normal Tissue	4.37	3.87	1.7	2.28	1.3	0.53	5.78	0.19	6.28	0.45	5.21	4.28	8.53	12.1	0.518027
A-4	Tumor Tissue	3.95	2.72	0.1	0.53	0.13	0.92	3.78	0.5	3	1.31	1.85	10.71	5.91	4.86	0.168154
A-5	Normal Tissue	5.29	3.29	2.8	1.51	1.3	0.4	5.09	0.79	8.63	0.64	5.24	5.28	8.66	6.4	-0.338981
A-5	Tumor Tissue	3.04	1.2	1.13	0.89	0.56	0.82	2.27	0.26	3.07	5.23	2.75	10.95	3.87	2.42	-0.0887574
A-6	Normal Tissue	6.59	1.72	5.9	1.53	0	0.91	6.35	0.89	6.42	1.24	4.73	24.08	6.35	8.84	0.474887
A-6	Tumor Tissue	3.02	0.39	0.16	0.84	0.12	1.59	2.86	0.92	3	3.22	1.84	12.39	2.57	2.66	0.10429
A-7	Normal Tissue	4.05	4.82	1.6	1.96	0	0.41	6.61	0.14	7.21	0.57	6.75	4.64	13.6	11.44	0.160598
A-7	Tumor Tissue	4.18	1.92	0.45	0.95	0.04	2	3.19	1.94	3.76	3.89	3.47	11.94	4.26	2.24	0.216585
A-8	Normal Tissue	6.05	3.77	4.3	4	0.15	0.18	5.56	0.4	13.21	0.47	4.17	4.24	11.88	7.12	-0.259151
A-8	Tumor Tissue	1.08	0.96	1.54	0.69	3.13	0.78	2.3	0.22	1.34	5.72	3.8	6.87	4.03	0.62	0.0550736
A-9	Normal Tissue	4.88	3.1	0	2.2	0	1.21	7.07	1	6.95	0.51	5.81	10.12	12.86	7.66	0.171802
A-9	Tumor Tissue	5.93	2.41	0.12	1.17	0.07	0.57	2.63	0.59	3.39	1.13	2.3	7.35	11.45	7.2	0.109806
B-1	Normal Tissue	3.02	5.2	1.5	1.98	1.05	0.54	5.1	0.19	8.18	0.7	5.96	7.04	7.65	10.47	0.23837
B-1	Tumor Tissue	2.21	1.66	2.27	1.16	3.12	0.59	3.23	1.95	3.82	3.47	2.59	7.38	6.72	5.69	0.495749
B-10	Normal Tissue	3.8	4.28	1.2	1.8	0.85	1.09	4.64	1.62	11.51	0.53	6.22	6.56	12.71	11.58	-0.304798
B-10	Tumor Tissue	2.79	2.58	0.32	1.69	0.29	1.79	2.13	1.02	3.42	2.59	1.86	9.93	6.9	4.22	0.541486
B-13	Normal Tissue	4.7	1.91	0.8	0.63	1.8	0.94	2.89	0.83	4.78	1.34	5.83	12.48	4.74	5.58	-0.0840796
B-13	Tumor Tissue	4.91	1.5	0.11	0.72	0.02	0.75	3.2	0.58	2.74	1.91	2.8	11.04	5.09	4.53	0.0737259
B-20	Normal Tissue	5.35	3.5	3.9	3.33	3	0.29	5.28	0.78	6.52	0.79	3.34	3.44	8.64	5.66	0.715213
B-20	Tumor Tissue	3.84	0.76	0.84	1.65	1.51	1.08	1.65	1.81	2.14	2.44	3.61	2.43	3.36	1.49	0.466215
B-21	Normal Tissue	4.64	3.79	6.2	1.28	0.25	0.22	7.52	0.31	6.18	0.61	5.24	3.36	3.14	8.69	0.338954
B-21	Tumor Tissue	1.59	0.62	0.8	0.97	1.68	0.6	2.06	1.02	2.44	8.57	1.03	6.03	2.43	0.85	-0.0410795
B-22	Normal Tissue	4.46	3.38	2.3	3.62	0.95	0.12	6.95	1.15	7.97	2.28	6.72	14.4	5.85	7.49	0.793563
B-22	Tumor Tissue	2.32	0.66	1.6	1.05	2.69	0.58	3.59	0.7	3.53	8.76	4.34	11.4	2.87	8.9	0.17117
B-23	Normal Tissue	5.46	3.65	5.8	2.21	1.45	0.8	6.43	0.49	6.57	0.96	6.77	4.16	7.02	5.14	0.314825
B-23	Tumor Tissue	1.97	1.69	0.17	1.75	2.4	0.53	3.23	0.73	3.19	1.35	1.93	6.21	2.53	7.76	0.742953
B-24	Normal Tissue	2.93	5.12	1.2	1.73	2.1	0.61	6.65	0.96	4.26	0.29	2.51	4.68	10.39	3.01	0.626677
B-24	Tumor Tissue	3.84	1.78	2.45	1.02	0.14	3.95	5.1	0.68	2.92	0.97	1.71	4.86	4.14	1.35	0.340961
B-25	Normal Tissue	11.6	5.92	1.3	2.9	1.5	0.34	3.65	0.46	4.42	0.74	2.46	3.72	3.55	2.4	0.614582
B-25	Tumor Tissue	3.97	2.49	0.27	2.93	0.15	0.39	2.8	0.96	2.59	0.87	0.66	8.19	2.51	0.73	1.00288
B-26	Normal Tissue	1.98	4.13	2.3	2.83	1	1.02	7.48	1.37	7.74	0.57	7.55	5.6	6.49	6.2	0.654968
B-26	Tumor Tissue	0.19	0.2	0.68	0.33	15.35	14.62	1.1	19.99	6.93	0.57	0.15	9.78	1.58	0.27	3.78549
B-27	Normal Tissue	6.27	3.71	2.4	1.43	0.25	0.44	5.04	0.65	7.01	1.38	5.42	6.48	5.3	6.8	-0.090861
B-27	Tumor Tissue	1.09	1.14	1.57	0.64	0	2.26	18.21	1.7	0.93	29.24	4.97	10.59	5.05	1.88	-0.233349
B-28	Normal Tissue	3.87	4.49	2.9	3.38	0	0.54	5.21	0.23	13.47	0.43	5.49	5.32	10.03	11.27	-0.221533
B-28	Tumor Tissue	3.57	1.25	0.62	1.2	5.98	2.98	2.49	1.32	6.95	1.3	2.9	9.39	4.33	2.17	-0.155619
B-29	Normal Tissue	8.78	3.82	0.4	1.42	0.8	2	6.75	2.87	9.32	0.89	6.08	3.64	7.46	5.43	-0.305298
B-29	Tumor Tissue	1.36	2.19	0.22	2.09	0.05	1.39	4.9	1.08	5.41	0.49	2.16	2.91	5.98	3.03	0.345
B-31	Normal Tissue	2.5	3.31	4.2	0.99	0.5	0.06	6.05	0.71	5.11	1.24	9.12	3.92	4.37	9.17	0.317136
B-31	Tumor Tissue	3.04	1.41	0.76	2.42	1.25	1.73	2.4	1.03	2.23	3.3	2.46	13.86	3.48	10.08	1.27489
B-32	Normal Tissue	6.46	3.65	0.9	2.17	0.25	0.16	6.33	0.83	9.69	0.57	5.7	6.92	10.79	7.27	-0.37343
B-32	Tumor Tissue	3.43	2.04	0.24	1.67	0.21	1.26	4.56	0.45	5.02	0.95	2.34	3.6	7.64	2.59	-0.0420993
B-33	Normal Tissue	8.56	2.83	2.3	2.68	0.15	0.22	3.28	0.23	4.85	0.33	4.87	5.52	8.93	6.47	0.327764
B-33	Tumor Tissue	6.05	2.23	0.55	2.19	0.12	0.63	4.17	0.2	2.92	1.75	2.06	1.32	6.81	2.52	0.265694
B-40	Normal Tissue	6.13	4.25	0	2.21	0.3	0.22	6.09	0.84	11.99	1.27	8.83	8.04	11.48	4.33	-0.923515
B-40	Tumor Tissue	3.04	0.86	0.11	1.26	2.22	4.33	2.54	2.35	2	3.15	0.75	14.64	3.75	1.32	0.84596
B-44	Normal Tissue	3.57	3.99	2.1	4.12	0	0.42	5.62	0.3	7.27	0.62	6.23	8	14.46	11.36	0.931317
B-44	Tumor Tissue	2.65	1.63	0.28	4.2	0.23	0.83	3.67	0.05	3.13	3.08	2.37	3.87	13.57	6.23	0.992341
B-5	Normal Tissue	2.08	4.75	0	2.69	0.75	0.24	5.15	1.02	8.17	0.42	6.36	3.2	10.78	11.51	0.471303
B-5	Tumor Tissue	0.78	0.68	0.47	1.14	2.56	1.23	3.46	0.67	2.21	4.09	1.45	1.92	2.71	2.69	0.267812
B-8	Normal Tissue	1.77	3.85	1.2	1.43	1.95	0.42	5.44	0.92	23.4	0.58	7.84	3.28	8.77	10.67	-2.50577
B-8	Tumor Tissue	5.94	0.63	10.7	0.33	0.88	2.73	1.62	0.84	3.06	1.67	0.66	5.61	1.49	1.56	0.259707

## Sheet: Supplemetary Table 9
Supplemetary Table 9 The mRNA sequencing data of MMR and APOBEC genes in tumor samples from NJDT patients
Patient number	Type	APOBEC1	APOBEC2	APOBEC3A	APOBEC3B	APOBEC3C	APOBEC3D	APOBEC3F	APOBEC3G	APOBEC3H	APOBEC4	MSH2	MLH1	PMS1	PMS2	MSH3	MSH6
A-10	Tumor Tissue	0	2.42	0	3.19	11.7	3.32	8.36	8.82	3.65	2.11	6.26	12.92	15.83	6.52	11.63	12.93
A-11	Tumor Tissue	0	2.32	0.52	0.52	12.38	2.73	6.95	11.93	1.09	1.38	4.96	11.81	15.12	7.33	10.23	15.57
A-12	Tumor Tissue	0	1.57	1.03	1.6	6.21	1.96	6.43	5.43	0.78	1.38	3.5	13.15	11.97	2.38	5.14	18.38
A-13	Tumor Tissue	0	0.32	0.83	2.27	18.01	6.9	13.25	16.87	1.27	0.77	7	15.75	15.73	8.31	10.71	13.02
A-14	Tumor Tissue	0	0.61	1.67	1.04	11.32	3.53	6.19	9.63	1.16	0.38	6.19	13.16	11.23	5.38	9.28	15.08
A-15	Tumor Tissue	0	4.18	2.19	1.83	12.85	2.79	7.07	10.92	0.82	1.22	7.63	17.78	7.28	5.35	7.87	13.85
A-16	Tumor Tissue	0	1.28	4.07	4.65	8.74	2.53	4.57	8.6	0.14	0.72	10.76	9.4	6	8.78	6.33	33.25
A-19	Tumor Tissue	0	1.06	0.34	1.48	16.65	3.1	3.99	4.29	1	1	6.46	13.47	11.5	10.28	6.11	18
A-20	Tumor Tissue	0.13	1.81	1.49	0.46	14.38	4.03	7.18	14.73	2.22	2.29	10.49	11.66	6.65	7.82	9.12	29.08
A-21	Tumor Tissue	0	2.44	2.15	5.16	17.94	5.63	8.28	18.13	2.49	2.5	6.47	15.58	10.98	4.36	8.54	13.33
A-23	Tumor Tissue	0	1.79	0.35	12.8	2.08	0.28	2.32	2.39	0.03	0.21	25.4	12.42	17.8	13.59	6.83	35.49
A-24	Tumor Tissue	0	3.41	0.44	0.59	9.24	3.51	11.53	18.57	1.01	1.52	10.01	17.56	20.67	5.97	7.53	18.11
A-26	Tumor Tissue	0	0.54	5.18	0.43	10.93	4.7	6.69	18.92	0.93	6.49	7.13	17.84	10.89	3.9	7.06	14.21
A-28	Tumor Tissue	0.58	0.56	2.74	1.38	20.34	3.9	8.31	14.35	1.24	1.48	5.15	14.12	10.4	5.95	7.77	14.32
A-2	Tumor Tissue	0	2.49	5.77	0.79	13.62	6.85	9.03	21.04	0.85	1.19	10.89	16.77	11.52	7.39	8.21	11.76
A-3	Tumor Tissue	0	2.59	0.39	3.97	19.74	3.28	11.68	6.77	0.1	3.56	9.32	9.7	16.18	9.54	7.12	12.74
A-4	Tumor Tissue	0	1.31	1.54	1.34	22.22	5.11	5.65	17.66	1.57	4.03	5.52	10.66	8.38	4.7	9.11	13.3
A-5	Tumor Tissue	0	0.82	0.08	1.18	13.55	4.09	5.48	11.29	0.34	1.11	6.88	14.09	9.45	4.61	4.37	16.42
A-6	Tumor Tissue	0	1.1	2.83	1.36	17.38	6.09	13.95	24.28	4.49	2.1	9.18	19.11	8.51	6.05	13.92	15.19
A-7	Tumor Tissue	0.33	1.43	1.99	4.02	15.75	4.69	7.2	15.76	1.46	2.5	10.18	15.11	10.63	8.32	8.9	20.5
A-8	Tumor Tissue	0	1	8.1	2.43	14.07	6.08	6.53	9.53	1.54	2.82	9.96	14.68	9.6	7.76	7.62	14.26
A-9	Tumor Tissue	0	0.56	0	1.49	19.22	2.41	9.75	12.7	1.25	2.43	9.67	16.95	9.03	6.38	8.64	11.12
B-10	Tumor Tissue	0	1.78	11.81	1.92	7.83	6.38	7.5	10.59	0.19	3.69	7.9	21.87	17.12	6.69	9.4	14.82
B-13	Tumor Tissue	0	0.51	2.14	1.69	16.42	2.15	6.73	14.72	1.89	3.15	7.42	14.15	11.41	6.35	11.24	19.04
B-1	Tumor Tissue	0	1.76	2.02	0.56	13.72	6.16	10.14	14.45	1.37	2.77	6.85	20.09	16.26	7.18	9.74	15.77
B-20	Tumor Tissue	0	1.48	1.96	3.31	19.3	8.91	12.46	21.36	1.6	1.02	6.45	12.62	15.12	9.55	9.04	19.75
B-21	Tumor Tissue	0	0.64	8.26	1.87	18.32	4.08	8.08	18.39	2.68	1.37	5.22	10.25	6.66	4.77	6.49	15.09
B-22	Tumor Tissue	0	1.59	3.59	0.21	14.44	4.17	8.29	15.75	0.29	4.61	6.85	12.88	6.49	4.79	8.33	15.82
B-23	Tumor Tissue	0	1.52	0.1	0.35	7.01	5.1	4.76	8.12	1.23	1.57	4.49	14.76	9.14	6.49	5.52	14.28
B-24	Tumor Tissue	0	1.65	15.71	2.48	13.37	4.55	6.66	13.32	0.5	1.89	6.9	13.97	9.12	8.2	9.28	16.24
B-25	Tumor Tissue	0	2.27	14.71	2.83	9.07	1.68	3.03	11.98	0.42	1.05	2.64	11.85	5.97	3.74	5.17	14.63
B-26	Tumor Tissue	0	0.91	1.78	2.1	9.63	3.44	1.76	1.88	0.6	0.54	9.77	30.66	7.26	13.96	10.05	34.92
B-27	Tumor Tissue	0	2.26	2.9	3.93	14.44	6.03	6.48	9.17	0.79	1.54	6.15	10.02	8.07	9	9.65	15.19
B-28	Tumor Tissue	0	0.51	4.33	3.36	14.79	3.46	7.69	17.28	1	1.58	10.52	12.65	13.17	7.75	10.28	18.2
B-29	Tumor Tissue	0	2.06	2.71	2.27	15.76	9.3	8.95	23.27	1.44	9.99	8.48	15.41	10.57	6.33	10.85	15.04
B-31	Tumor Tissue	0	5.11	0.5	1.32	8.49	2.17	5.76	6.19	0.69	3.16	8.98	10.17	11.65	12.6	16.38	19.16
B-32	Tumor Tissue	0	2.56	1.89	1.38	12.96	7.58	8.85	14.91	1.23	1.21	8.38	17.31	18.69	6.88	10.61	14.17
B-33	Tumor Tissue	0	1.14	6.07	1.6	13.89	4.03	9.07	8.89	2.27	3.95	6.37	13.98	7.11	4.14	7.07	14.53
B-40	Tumor Tissue	0	1.11	3.19	0.74	18.64	6.91	9.49	18.85	2.12	3.01	9.67	16.74	16.28	6.68	8.42	15.53
B-44	Tumor Tissue	0	1.59	0.66	0.55	8.38	2.73	7.1	11.96	1.28	1.88	6.74	13.88	14.45	7.14	9.83	14.07
B-5	Tumor Tissue	0	1.05	0.57	1.11	18.74	5.76	7.58	17.01	0.81	3.49	9.09	14.72	12.59	7.06	6.75	14.53
B-8	Tumor Tissue	0	0.94	1.14	1.68	17.28	7.11	8.14	22.39	1.26	0.73	7.03	11.48	18.27	4.36	7.99	15.16
